# Supplementary material for: 4-Hydroxy-2,2,6,6-tetra­methyl­piperidinium trifluoro­acetate
Source: Acta Crystallogr Sect E Struct Rep Online. 2007 Dec 18;64(Pt 1):o275. doi: 10.1107/S1600536807066305 (PMC2915329; doi:10.1107/S1600536807066305)
Supplement: Supplementary file 1 [file e-64-0o275-sup1.cif]

##############################################################################
###                                                                        ###
###        Electronic paper (Acta Crystallographica Section E)             ###
###                                                                        ###
##############################################################################
#                                                                            #
# This CIF contains the data in a paper accepted for publication in Acta     #
# Crystallographica Section E. It conforms to the requirements of Notes      #
# for Authors for Section E, and has been peer reviewed under the auspices   #
# of the IUCr Commission on Journals.                                        #
#                                                                            #
# Full details of the Crystallographic Information File format               #
# are given in the paper "The Crystallographic Information File (CIF):       #
# a New Standard Archive File for Crystallography" by S. R. Hall, F. H.      #
# Allen and I. D. Brown [Acta Cryst. (1991), A47, 655-685].                  #
#                                                                            #
# The current version of the core CIF dictionary is obtainable from          #
# ftp://ftp.iucr.org/pub/cif_core.dic. The current version number is 2.1.    #
#                                                                            #
# Software is freely available for graphical display of the structure(s) in  #
# this CIF.  For information consult the CIF home page http://www.iucr.org/  #
# cif/home.html                                                              #
#                                                                            #
##############################################################################
                                             
data_I
_audit_creation_method     SHELXL-97
_chemical_name_systematic
;
4-Hydroxy-2,2,6,6-tetramethylpiperidinium trifluoroacetate
;
_chemical_name_common     ?
_chemical_formula_moiety     'C9 H20 N O +, C2 F3 O2 -'
_chemical_formula_sum     'C11 H20 F3 N O3'
_chemical_formula_iupac     'C9 H20 N O +, C2 F3 O2 -'
_chemical_formula_weight     271.28
_chemical_melting_point     ?
_symmetry_cell_setting     orthorhombic
_symmetry_space_group_name_H-M     'P 21 21 21'
loop_
    _symmetry_equiv_pos_as_xyz
    'x, y, z'
    'x+1/2, -y+1/2, -z'
    '-x, y+1/2, -z+1/2'
    '-x+1/2, -y, z+1/2'
_cell_length_a     7.6204(8)
_cell_length_b     9.8939(10)
_cell_length_c     18.099(2)
_cell_angle_alpha     90.00
_cell_angle_beta     90.00
_cell_angle_gamma     90.00
_cell_volume     1364.6(2)
_cell_formula_units_Z     4
_cell_measurement_reflns_used     4344
_cell_measurement_theta_min     2.1
_cell_measurement_theta_max     28.7
_cell_measurement_temperature     113(2)
_exptl_crystal_description     needle
_exptl_crystal_colour     colourless
_exptl_crystal_size_max     0.22
_exptl_crystal_size_mid     0.20
_exptl_crystal_size_min     0.16
_exptl_crystal_density_diffrn     1.320
_exptl_crystal_density_meas     ?
_exptl_crystal_density_method     'not measured'
_exptl_crystal_F_000     576
_exptl_absorpt_coefficient_mu     0.120
_exptl_absorpt_correction_type     multi-scan
_exptl_absorpt_process_details     '(CrystalClear; Rigaku/MSC, 2005)'
_exptl_absorpt_correction_T_min     0.9740
_exptl_absorpt_correction_T_max     0.9810
_exptl_special_details
;
;
_diffrn_ambient_temperature     113(2)
_diffrn_radiation_type     MoK\a
_diffrn_radiation_wavelength     0.71070
_diffrn_radiation_source     'rotating anode'
_diffrn_radiation_monochromator     confocal
_diffrn_measurement_device_type     'Rigaku Saturn'
_diffrn_measurement_method     \w
_diffrn_detector_area_resol_mean     14.63
_diffrn_reflns_number     17989
_diffrn_reflns_av_R_equivalents     0.0566
_diffrn_reflns_av_sigmaI/netI     0.0314
_diffrn_reflns_theta_min     2.25
_diffrn_reflns_theta_max     28.70
_diffrn_reflns_theta_full     28.70
_diffrn_measured_fraction_theta_max     1.000
_diffrn_measured_fraction_theta_full     1.000
_diffrn_reflns_limit_h_min     -10
_diffrn_reflns_limit_h_max     10
_diffrn_reflns_limit_k_min     -13
_diffrn_reflns_limit_k_max     13
_diffrn_reflns_limit_l_min     -24
_diffrn_reflns_limit_l_max     24
_diffrn_standards_number     0
_diffrn_standards_interval_count     0
_diffrn_standards_interval_time     0
_diffrn_standards_decay_%     0
_refine_special_details
;
 Refinement of F^2^ against ALL reflections.  The weighted R-factor wR and
 goodness of fit S are based on F^2^, conventional R-factors R are based
 on F, with F set to zero for negative F^2^. The threshold expression of
 F^2^ > 2sigma(F^2^) is used only for calculating R-factors(gt) etc. and is
 not relevant to the choice of reflections for refinement.  R-factors based
 on F^2^ are statistically about twice as large as those based on F, and R-
 factors based on ALL data will be even larger.
;
_reflns_number_total     2039
_reflns_number_gt     1993
_reflns_threshold_expression     I>2\s(I)
_refine_ls_structure_factor_coef     Fsqd
_refine_ls_matrix_type     full
_refine_ls_R_factor_all     0.0589
_refine_ls_R_factor_gt     0.0567
_refine_ls_wR_factor_gt     0.1307
_refine_ls_wR_factor_ref     0.1318
_refine_ls_goodness_of_fit_ref     1.225
_refine_ls_restrained_S_all     1.282
_refine_ls_number_reflns     2039
_refine_ls_number_parameters     202
_refine_ls_number_restraints     48
_refine_ls_hydrogen_treatment     constr
_refine_ls_weighting_scheme     calc
_refine_ls_weighting_details
         'calc w=1/[\s^2^(Fo^2^)+(0.0506P)^2^+0.4132P] where P=(Fo^2^+2Fc^2^)/3'
_atom_sites_solution_hydrogens     geom
_atom_sites_solution_primary     direct
_atom_sites_solution_secondary     difmap
_refine_ls_shift/su_max     0.001
_refine_ls_shift/su_mean     0.000
_refine_diff_density_max     0.220
_refine_diff_density_min     -0.208
_refine_ls_extinction_method     SHELXL
_refine_ls_extinction_coef     0.028(4)
_refine_ls_extinction_expression
                                  'Fc^*^=kFc[1+0.001xFc^2^\l^3^/sin(2\q)]^-1/4^'
_refine_ls_abs_structure_details     'None, Friedel Pairs merged'
_refine_ls_abs_structure_Flack     ?
loop_
    _atom_type_symbol
    _atom_type_description
    _atom_type_scat_dispersion_real
    _atom_type_scat_dispersion_imag
    _atom_type_scat_source
    'C' 'C' 0.0033 0.0000
                         'International Tables Vol C Tables 4.2.6.8 and 6.1.1.4'
    'H' 'H' 0.0000 0.0000
                         'International Tables Vol C Tables 4.2.6.8 and 6.1.1.4'
    'N' 'N' 0.0061 0.0000
                         'International Tables Vol C Tables 4.2.6.8 and 6.1.1.4'
    'O' 'O' 0.0106 0.0000
                         'International Tables Vol C Tables 4.2.6.8 and 6.1.1.4'
    'F' 'F' 0.0171 0.0000
                         'International Tables Vol C Tables 4.2.6.8 and 6.1.1.4'
_computing_data_collection     'CrystalClear (Rigaku/MSC, 2005)'
_computing_cell_refinement     'CrystalClear (Rigaku/MSC, 2005)'
_computing_data_reduction     'CrystalClear (Rigaku/MSC, 2005)'
_computing_structure_solution     'SHELXS97 (Sheldrick, 1997)'
_computing_structure_refinement     'SHELXL97 (Sheldrick, 1997)'
_computing_molecular_graphics     'SHELXTL (Bruker, 1997)'
_computing_publication_material     'CrystalStructure (Rigaku/MSC, 2005)'
loop_
    _atom_site_type_symbol
    _atom_site_label
    _atom_site_fract_x
    _atom_site_fract_y
    _atom_site_fract_z
    _atom_site_U_iso_or_equiv
    _atom_site_adp_type
    _atom_site_calc_flag
    _atom_site_refinement_flags
    _atom_site_occupancy
    _atom_site_disorder_assembly
    _atom_site_disorder_group
    O O1 0.9028(3) -0.20835(18) 0.73102(11) 0.0271(5) Uani d . 1 . .
    H H1 0.8683 -0.2769 0.7078 0.041 Uiso calc R 1 . .
    O O2 0.6874(3) 0.4099(2) 0.58896(13) 0.0394(6) Uani d . 1 A .
    O O3 0.7885(3) 0.5590(2) 0.67201(12) 0.0398(6) Uani d . 1 A .
    N N1 0.8175(3) 0.1997(2) 0.67551(12) 0.0226(5) Uani d . 1 . .
    H H1A 0.9012 0.2378 0.7056 0.027 Uiso calc R 1 . .
    H H1B 0.7631 0.2695 0.6510 0.027 Uiso calc R 1 . .
    C C1 0.6801(4) 0.1339(3) 0.72563(15) 0.0244(5) Uani d . 1 . .
    C C2 0.7571(4) 0.0022(3) 0.75609(14) 0.0241(5) Uani d . 1 . .
    H H2A 0.8503 0.0245 0.7922 0.029 Uiso calc R 1 . .
    H H2B 0.6639 -0.0475 0.7827 0.029 Uiso calc R 1 . .
    C C3 0.8336(4) -0.0893(3) 0.69685(14) 0.0233(5) Uani d . 1 . .
    H H3 0.7392 -0.1152 0.6612 0.028 Uiso calc R 1 . .
    C C4 0.9789(4) -0.0143(3) 0.65571(15) 0.0234(5) Uani d . 1 . .
    H H4A 1.0300 -0.0753 0.6181 0.028 Uiso calc R 1 . .
    H H4B 1.0729 0.0095 0.6911 0.028 Uiso calc R 1 . .
    C C5 0.9142(4) 0.1151(3) 0.61754(14) 0.0241(6) Uani d . 1 . .
    C C6 0.6475(4) 0.2352(3) 0.78794(18) 0.0326(7) Uani d . 1 . .
    H H6A 0.7557 0.2477 0.8164 0.049 Uiso calc R 1 . .
    H H6B 0.5549 0.2009 0.8205 0.049 Uiso calc R 1 . .
    H H6C 0.6110 0.3220 0.7668 0.049 Uiso calc R 1 . .
    C C7 0.5089(4) 0.1126(3) 0.68236(19) 0.0335(7) Uani d . 1 . .
    H H7A 0.4141 0.0899 0.7168 0.050 Uiso calc R 1 . .
    H H7B 0.5244 0.0387 0.6469 0.050 Uiso calc R 1 . .
    H H7C 0.4789 0.1958 0.6558 0.050 Uiso calc R 1 . .
    C C8 1.0678(4) 0.2025(3) 0.59214(16) 0.0302(6) Uani d . 1 . .
    H H8A 1.0229 0.2852 0.5691 0.045 Uiso calc R 1 . .
    H H8B 1.1384 0.1522 0.5562 0.045 Uiso calc R 1 . .
    H H8C 1.1408 0.2262 0.6348 0.045 Uiso calc R 1 . .
    C C9 0.7963(4) 0.0851(3) 0.55106(16) 0.0331(7) Uani d . 1 . .
    H H9A 0.7112 0.0149 0.5643 0.050 Uiso calc R 1 . .
    H H9B 0.8685 0.0536 0.5097 0.050 Uiso calc R 1 . .
    H H9C 0.7338 0.1675 0.5366 0.050 Uiso calc R 1 . .
    C C10 0.7562(4) 0.5187(3) 0.60881(16) 0.0281(6) Uani d D 1 . .
    C C11 0.8356(12) 0.6096(9) 0.5496(5) 0.037(3) Uani d PDU 0.459(14) A 1
    F F1 0.7559(17) 0.7299(6) 0.5473(4) 0.067(3) Uani d PDU 0.459(14) A 1
    F F2 1.0045(10) 0.6341(15) 0.5611(4) 0.086(4) Uani d PD 0.459(14) A 1
    F F3 0.8194(18) 0.5655(13) 0.4799(6) 0.070(4) Uani d PD 0.459(14) A 1
    C C11' 0.7828(13) 0.6165(8) 0.5453(4) 0.042(3) Uani d PDU 0.541(14) A 2
    F F1' 0.6352(15) 0.6809(12) 0.5291(5) 0.126(4) Uani d PDU 0.541(14) A 2
    F F2' 0.900(2) 0.7116(8) 0.5599(3) 0.099(5) Uani d PD 0.541(14) A 2
    F F3' 0.8406(14) 0.5571(12) 0.4839(5) 0.070(4) Uani d PD 0.541(14) A 2
loop_
    _atom_site_aniso_label
    _atom_site_aniso_U_11
    _atom_site_aniso_U_22
    _atom_site_aniso_U_33
    _atom_site_aniso_U_12
    _atom_site_aniso_U_13
    _atom_site_aniso_U_23
    O1 0.0347(11) 0.0164(8) 0.0303(10) 0.0008(8) -0.0069(9) 0.0017(8)
    O2 0.0504(13) 0.0219(10) 0.0458(12) -0.0013(10) -0.0187(11) -0.0011(9)
    O3 0.0615(15) 0.0274(10) 0.0306(11) -0.0091(11) -0.0059(11) -0.0024(9)
    N1 0.0236(11) 0.0177(10) 0.0266(10) -0.0003(9) -0.0010(9) -0.0003(9)
    C1 0.0212(12) 0.0193(11) 0.0327(14) -0.0006(10) 0.0012(11) 0.0002(10)
    C2 0.0220(12) 0.0239(12) 0.0266(12) -0.0010(11) 0.0014(10) 0.0015(10)
    C3 0.0260(13) 0.0189(11) 0.0251(12) 0.0016(10) -0.0050(10) 0.0015(10)
    C4 0.0242(12) 0.0226(12) 0.0235(12) 0.0017(11) -0.0001(10) -0.0021(10)
    C5 0.0278(13) 0.0202(12) 0.0244(12) 0.0020(11) -0.0004(11) -0.0008(10)
    C6 0.0298(15) 0.0269(14) 0.0412(16) 0.0004(12) 0.0098(13) -0.0047(13)
    C7 0.0242(13) 0.0266(13) 0.0498(18) 0.0009(11) -0.0036(13) 0.0032(14)
    C8 0.0356(16) 0.0263(14) 0.0286(14) -0.0029(13) 0.0046(12) 0.0016(12)
    C9 0.0434(18) 0.0272(14) 0.0287(14) 0.0013(13) -0.0109(13) 0.0016(11)
    C10 0.0292(13) 0.0200(12) 0.0351(14) 0.0032(11) -0.0061(12) -0.0015(11)
    C11 0.048(5) 0.030(5) 0.033(5) -0.009(4) -0.006(4) -0.004(4)
    F1 0.132(8) 0.020(3) 0.049(4) 0.017(4) 0.014(4) 0.011(2)
    F2 0.064(5) 0.129(9) 0.065(4) -0.058(5) 0.007(3) 0.005(5)
    F3 0.136(10) 0.043(6) 0.030(5) -0.037(6) -0.025(5) 0.002(4)
    C11' 0.063(6) 0.037(4) 0.026(4) 0.000(4) -0.010(3) -0.001(3)
    F1' 0.123(7) 0.136(7) 0.120(6) 0.051(6) -0.004(5) 0.080(5)
    F2' 0.198(13) 0.060(5) 0.039(3) -0.082(7) 0.013(6) -0.012(3)
    F3' 0.105(7) 0.063(7) 0.042(5) -0.025(5) 0.042(4) -0.024(4)
_geom_special_details
;
 All esds (except the esd in the dihedral angle between two l.s. planes)
 are estimated using the full covariance matrix.  The cell esds are taken
 into account individually in the estimation of esds in distances, angles
 and torsion angles; correlations between esds in cell parameters are only
 used when they are defined by crystal symmetry.  An approximate (isotropic)
 treatment of cell esds is used for estimating esds involving l.s. planes.
;
loop_
    _geom_bond_atom_site_label_1
    _geom_bond_atom_site_label_2
    _geom_bond_site_symmetry_2
    _geom_bond_distance
    _geom_bond_publ_flag
    O1 C3 . 1.431(3) ?
    O1 H1 . 0.8400 ?
    O2 C10 . 1.250(3) ?
    O3 C10 . 1.236(3) ?
    N1 C1 . 1.531(3) ?
    N1 C5 . 1.531(3) ?
    N1 H1A . 0.9200 ?
    N1 H1B . 0.9200 ?
    C1 C6 . 1.529(4) ?
    C1 C2 . 1.531(4) ?
    C1 C7 . 1.537(4) ?
    C2 C3 . 1.519(4) ?
    C2 H2A . 0.9900 ?
    C2 H2B . 0.9900 ?
    C3 C4 . 1.526(4) ?
    C3 H3 . 1.0000 ?
    C4 C5 . 1.536(4) ?
    C4 H4A . 0.9900 ?
    C4 H4B . 0.9900 ?
    C5 C8 . 1.527(4) ?
    C5 C9 . 1.530(4) ?
    C6 H6A . 0.9800 ?
    C6 H6B . 0.9800 ?
    C6 H6C . 0.9800 ?
    C7 H7A . 0.9800 ?
    C7 H7B . 0.9800 ?
    C7 H7C . 0.9800 ?
    C8 H8A . 0.9800 ?
    C8 H8B . 0.9800 ?
    C8 H8C . 0.9800 ?
    C9 H9A . 0.9800 ?
    C9 H9B . 0.9800 ?
    C9 H9C . 0.9800 ?
    C10 C11' . 1.516(7) ?
    C10 C11 . 1.525(8) ?
    C11 F2 . 1.326(9) ?
    C11 F1 . 1.337(8) ?
    C11 F3 . 1.339(8) ?
    C11' F2' . 1.324(8) ?
    C11' F1' . 1.325(8) ?
    C11' F3' . 1.333(8) ?
loop_
    _geom_angle_atom_site_label_1
    _geom_angle_atom_site_label_2
    _geom_angle_atom_site_label_3
    _geom_angle_site_symmetry_1
    _geom_angle_site_symmetry_3
    _geom_angle
    _geom_angle_publ_flag
    C3 O1 H1 . . 109.5 ?
    C1 N1 C5 . . 120.2(2) ?
    C1 N1 H1A . . 107.3 ?
    C5 N1 H1A . . 107.3 ?
    C1 N1 H1B . . 107.3 ?
    C5 N1 H1B . . 107.3 ?
    H1A N1 H1B . . 106.9 ?
    C6 C1 N1 . . 105.6(2) ?
    C6 C1 C2 . . 110.8(2) ?
    N1 C1 C2 . . 108.2(2) ?
    C6 C1 C7 . . 109.1(2) ?
    N1 C1 C7 . . 109.7(2) ?
    C2 C1 C7 . . 113.1(2) ?
    C3 C2 C1 . . 113.6(2) ?
    C3 C2 H2A . . 108.9 ?
    C1 C2 H2A . . 108.9 ?
    C3 C2 H2B . . 108.9 ?
    C1 C2 H2B . . 108.9 ?
    H2A C2 H2B . . 107.7 ?
    O1 C3 C2 . . 109.1(2) ?
    O1 C3 C4 . . 110.1(2) ?
    C2 C3 C4 . . 109.5(2) ?
    O1 C3 H3 . . 109.4 ?
    C2 C3 H3 . . 109.4 ?
    C4 C3 H3 . . 109.4 ?
    C3 C4 C5 . . 113.1(2) ?
    C3 C4 H4A . . 109.0 ?
    C5 C4 H4A . . 109.0 ?
    C3 C4 H4B . . 109.0 ?
    C5 C4 H4B . . 109.0 ?
    H4A C4 H4B . . 107.8 ?
    C8 C5 C9 . . 108.9(2) ?
    C8 C5 N1 . . 105.4(2) ?
    C9 C5 N1 . . 111.2(2) ?
    C8 C5 C4 . . 111.2(2) ?
    C9 C5 C4 . . 112.4(2) ?
    N1 C5 C4 . . 107.6(2) ?
    C1 C6 H6A . . 109.5 ?
    C1 C6 H6B . . 109.5 ?
    H6A C6 H6B . . 109.5 ?
    C1 C6 H6C . . 109.5 ?
    H6A C6 H6C . . 109.5 ?
    H6B C6 H6C . . 109.5 ?
    C1 C7 H7A . . 109.5 ?
    C1 C7 H7B . . 109.5 ?
    H7A C7 H7B . . 109.5 ?
    C1 C7 H7C . . 109.5 ?
    H7A C7 H7C . . 109.5 ?
    H7B C7 H7C . . 109.5 ?
    C5 C8 H8A . . 109.5 ?
    C5 C8 H8B . . 109.5 ?
    H8A C8 H8B . . 109.5 ?
    C5 C8 H8C . . 109.5 ?
    H8A C8 H8C . . 109.5 ?
    H8B C8 H8C . . 109.5 ?
    C5 C9 H9A . . 109.5 ?
    C5 C9 H9B . . 109.5 ?
    H9A C9 H9B . . 109.5 ?
    C5 C9 H9C . . 109.5 ?
    H9A C9 H9C . . 109.5 ?
    H9B C9 H9C . . 109.5 ?
    O3 C10 O2 . . 128.9(3) ?
    O3 C10 C11' . . 117.9(4) ?
    O2 C10 C11' . . 112.8(4) ?
    O3 C10 C11 . . 112.4(4) ?
    O2 C10 C11 . . 118.2(4) ?
    F2 C11 F1 . . 106.4(8) ?
    F2 C11 F3 . . 107.3(8) ?
    F1 C11 F3 . . 102.6(8) ?
    F2 C11 C10 . . 112.5(7) ?
    F1 C11 C10 . . 111.5(7) ?
    F3 C11 C10 . . 115.7(9) ?
    F2' C11' F1' . . 106.0(8) ?
    F2' C11' F3' . . 104.8(8) ?
    F1' C11' F3' . . 107.9(8) ?
    F2' C11' C10 . . 113.2(6) ?
    F1' C11' C10 . . 111.2(6) ?
    F3' C11' C10 . . 113.3(8) ?
loop_
    _geom_torsion_atom_site_label_1
    _geom_torsion_atom_site_label_2
    _geom_torsion_atom_site_label_3
    _geom_torsion_atom_site_label_4
    _geom_torsion_site_symmetry_1
    _geom_torsion_site_symmetry_2
    _geom_torsion_site_symmetry_3
    _geom_torsion_site_symmetry_4
    _geom_torsion
    _geom_torsion_publ_flag
    C5 N1 C1 C6 . . . . 165.7(2) ?
    C5 N1 C1 C2 . . . . 47.0(3) ?
    C5 N1 C1 C7 . . . . -76.9(3) ?
    C6 C1 C2 C3 . . . . -166.0(2) ?
    N1 C1 C2 C3 . . . . -50.6(3) ?
    C7 C1 C2 C3 . . . . 71.2(3) ?
    C1 C2 C3 O1 . . . . 179.6(2) ?
    C1 C2 C3 C4 . . . . 59.1(3) ?
    O1 C3 C4 C5 . . . . -180.0(2) ?
    C2 C3 C4 C5 . . . . -60.1(3) ?
    C1 N1 C5 C8 . . . . -166.6(2) ?
    C1 N1 C5 C9 . . . . 75.6(3) ?
    C1 N1 C5 C4 . . . . -47.8(3) ?
    C3 C4 C5 C8 . . . . 167.3(2) ?
    C3 C4 C5 C9 . . . . -70.4(3) ?
    C3 C4 C5 N1 . . . . 52.4(3) ?
    O3 C10 C11 F2 . . . . 50.4(9) ?
    O2 C10 C11 F2 . . . . -121.8(8) ?
    C11' C10 C11 F2 . . . . 164(3) ?
    O3 C10 C11 F1 . . . . -69.1(8) ?
    O2 C10 C11 F1 . . . . 118.7(8) ?
    C11' C10 C11 F1 . . . . 45(2) ?
    O3 C10 C11 F3 . . . . 174.2(8) ?
    O2 C10 C11 F3 . . . . 2.0(11) ?
    C11' C10 C11 F3 . . . . -72(2) ?
    O3 C10 C11' F2' . . . . 25.7(9) ?
    O2 C10 C11' F2' . . . . -160.6(8) ?
    C11 C10 C11' F2' . . . . -47(2) ?
    O3 C10 C11' F1' . . . . -93.5(8) ?
    O2 C10 C11' F1' . . . . 80.2(9) ?
    C11 C10 C11' F1' . . . . -167(3) ?
    O3 C10 C11' F3' . . . . 144.8(8) ?
    O2 C10 C11' F3' . . . . -41.5(10) ?
    C11 C10 C11' F3' . . . . 72(2) ?
loop_
    _geom_hbond_atom_site_label_D
    _geom_hbond_atom_site_label_H
    _geom_hbond_atom_site_label_A
    _geom_hbond_site_symmetry_A
    _geom_hbond_distance_DH
    _geom_hbond_distance_HA
    _geom_hbond_distance_DA
    _geom_hbond_angle_DHA
    N1 H1B O2 . 0.92 1.88 2.786(3) 169.4
    N1 H1A O1 3_756 0.92 1.96 2.869(3) 171.1
    O1 H1 O3 1_545 0.84 1.85 2.682(3) 170.5
data_global
_journal_date_recd_electronic     2007-12-05
_journal_date_accepted     2007-12-10
_journal_name_full     'Acta Crystallographica, Section E'
_journal_year     2008
_journal_volume     64
_journal_issue      1
_journal_page_first     o275
_journal_page_last     o275
_journal_paper_category     QO
_journal_coeditor_code     BT2664
_publ_contact_author_name     'Yi Deng'
_publ_contact_author_address
;
School of Pharmaceutical Science & Technology
Tianjin University
Tianjin 300072
People's Republic of China
;
_publ_contact_author_email     dengyicoo@yahoo.com.cn
_publ_contact_author_fax     '8622 8740 6314'
_publ_contact_author_phone     '8622 8740 6314'
_publ_section_title
;
4-Hydroxy-2,2,6,6-tetramethylpiperidinium trifluoroacetate
;
loop_
    _publ_author_name
    _publ_author_address
    'Yan-Xue Chen'
;
School of Chemical Engineering and Technology
Tianjin University
Tianjin 300072
People's Republic of China
;
    'Mei-Ling Han'
;
School of Chemical Engineering and Technology
Tianjin University
Tianjin 300072
People's Republic of China
;
    'Yi Deng'
;
School of Pharmaceutical Science and Technology
Tianjin University
Tianjin 300072
People's Republic of China
;
    'Jin-Hui Yang'
;
School of Materials Science and Engineering
Shijizhuang Railway Institute
Shijiazhuang 050043
People's Republic of China
;
