# Supplementary material for: 4-Hydroxy-2,2,6,6-tetra­methyl­piperidinium trifluoro­acetate
Source: Acta Crystallogr Sect E Struct Rep Online. 2007 Dec 18;64(Pt 1):o275. doi: 10.1107/S1600536807066305 (PMC2915329; doi:10.1107/S1600536807066305)
Supplement: Supplementary file 2 [file e-64-0o275-Isup2.hkl]

# 
# h,k,l, Fc-squared, Fo-squared, sigma(Fo-squared) and status flag 
# 
data_I
_shelx_title '  _R071121a' 
_shelx_refln_list_code          4 
_shelx_F_calc_maximum      138.83 
_exptl_crystal_F_000       576.00 
_reflns_d_resolution_high  0.7400 
 
loop_ 
 _symmetry_equiv_pos_as_xyz 
 'x, y, z' 
 'x+1/2, -y+1/2, -z' 
 '-x, y+1/2, -z+1/2' 
 '-x+1/2, -y, z+1/2' 
 
_cell_length_a     7.6204 
_cell_length_b     9.8939 
_cell_length_c    18.0987 
_cell_angle_alpha  90.000 
_cell_angle_beta   90.000 
_cell_angle_gamma  90.000 
 
_shelx_F_squared_multiplier     1.000 
 
loop_ 
 _refln_index_h 
 _refln_index_k 
 _refln_index_l 
 _refln_F_squared_calc 
 _refln_F_squared_meas 
 _refln_F_squared_sigma 
 _refln_observed_status 
   2   0   0     7894.37     8038.21     76.68 o 
   4   0   0      142.61      160.70      6.00 o 
   6   0   0      181.90      191.61      2.07 o 
   8   0   0       10.66       16.09      5.45 o 
  10   0   0        7.44        9.15      6.20 o 
   1   1   0      418.48      446.94      3.34 o 
   2   1   0     5530.50     5614.15     38.62 o 
   3   1   0      434.39      402.04      5.88 o 
   4   1   0        6.94        7.17      1.77 o 
   5   1   0       15.84       12.31      3.53 o 
   6   1   0        0.02        3.44      1.76 o 
   7   1   0       36.74       41.57      4.72 o 
   8   1   0       15.37       19.02      2.89 o 
   9   1   0        2.34       12.50      3.02 o 
  10   1   0        0.10        4.42      3.07 o 
   0   2   0      101.01      107.62      2.78 o 
   1   2   0      491.92      456.73      3.79 o 
   2   2   0     1712.74     1670.14     11.31 o 
   3   2   0     1520.02     1504.37     15.87 o 
   4   2   0     1977.10     1980.05     25.66 o 
   5   2   0      167.20      156.73     10.41 o 
   6   2   0        4.71        6.19      2.73 o 
   7   2   0      293.86      308.40     12.06 o 
   8   2   0       67.81       68.49     11.78 o 
   9   2   0        1.15        6.92      3.04 o 
  10   2   0        8.12        9.85      4.20 o 
   1   3   0      492.47      429.99      3.96 o 
   2   3   0       60.13       58.92      2.39 o 
   3   3   0       30.63       30.66      1.90 o 
   4   3   0     3274.22     3402.12     47.68 o 
   5   3   0      149.25      163.57      8.49 o 
   6   3   0      278.26      289.48     19.47 o 
   7   3   0        3.82        5.76      2.08 o 
   8   3   0       76.63      100.56     12.17 o 
   9   3   0       70.62       44.80     12.23 o 
  10   3   0        3.35        5.73      3.77 o 
   0   4   0      170.32      143.09      3.76 o 
   1   4   0      140.27      143.23      3.60 o 
   2   4   0      133.23      121.36      3.33 o 
   3   4   0     1892.43     1876.19     22.80 o 
   4   4   0        6.05       10.83      1.46 o 
   5   4   0       14.45       15.28      2.37 o 
   6   4   0      335.20      329.09     17.35 o 
   7   4   0       49.68       38.90      4.02 o 
   8   4   0      144.13      114.66     17.12 o 
   9   4   0       40.14       36.41      6.76 o 
   1   5   0      216.59      234.56      7.13 o 
   2   5   0     1062.63     1037.29     14.77 o 
   3   5   0      205.54      202.71      5.93 o 
   4   5   0       35.29       45.21      3.62 o 
   5   5   0       44.62       47.18      3.59 o 
   6   5   0        5.65        5.89      1.86 o 
   7   5   0        0.45        4.47      2.17 o 
   8   5   0        0.08       10.26      6.36 o 
   9   5   0        3.23       13.00      3.02 o 
   0   6   0     1367.89     1325.77     24.87 o 
   1   6   0       10.52       10.44      1.51 o 
   2   6   0      702.18      710.25     12.14 o 
   3   6   0      264.49      245.49     11.36 o 
   4   6   0      167.41      196.98      6.37 o 
   5   6   0      293.42      319.74      7.68 o 
   6   6   0      172.54      200.47     15.71 o 
   7   6   0        0.98        7.31      1.85 o 
   8   6   0       57.36       51.13     10.40 o 
   9   6   0       23.12       21.50      6.68 o 
   1   7   0      302.95      325.78     10.33 o 
   2   7   0       21.87       16.33      2.68 o 
   3   7   0       85.29       92.83      6.10 o 
   4   7   0      623.28      604.63     14.55 o 
   5   7   0      116.29      108.34      8.02 o 
   6   7   0        5.80        6.22      2.04 o 
   7   7   0       12.23       15.27      3.04 o 
   8   7   0       81.49       66.48     11.69 o 
   0   8   0        5.70        6.65      2.74 o 
   1   8   0        5.69        9.09      1.82 o 
   2   8   0       10.06       12.71      2.41 o 
   3   8   0       34.46       30.26      3.25 o 
   4   8   0      168.83      165.78      6.25 o 
   5   8   0       68.55       60.94      6.78 o 
   6   8   0        0.00        7.51      2.29 o 
   7   8   0       64.56       58.05     12.91 o 
   8   8   0       91.63       66.01     15.34 o 
   1   9   0      199.20      181.88     14.82 o 
   2   9   0       10.48        7.29      2.17 o 
   3   9   0       56.87       54.99      5.31 o 
   4   9   0      140.54      160.25      8.91 o 
   5   9   0        0.25        8.22      4.35 o 
   6   9   0       23.96       24.87      6.15 o 
   7   9   0        1.07        1.93      6.60 o 
   0  10   0      901.19      924.93     47.92 o 
   1  10   0       60.39       68.68     13.59 o 
   2  10   0        3.91        7.90      1.78 o 
   3  10   0        9.20       11.11      2.17 o 
   4  10   0       13.80       13.25      5.12 o 
   5  10   0      110.63      105.17     14.42 o 
   6  10   0       15.08        9.42      3.28 o 
   1  11   0       27.02       29.34      5.05 o 
   2  11   0        0.19        6.16      2.57 o 
   3  11   0       46.11       43.38      6.26 o 
   4  11   0      118.58      106.24     17.35 o 
   5  11   0       13.21       14.62      3.70 o 
   0  12   0       22.79       13.58      7.82 o 
   1  12   0        0.34        4.69      2.05 o 
   2  12   0      101.05       84.38     15.47 o 
   3  12   0       66.15       51.39     10.69 o 
   4  12   0       51.69       45.81     10.28 o 
   1  13   0        0.00        6.52      2.42 o 
   2  13   0        9.17        8.08      2.33 o 
   1   0   1     3267.97     3080.57     28.78 o 
   2   0   1     2207.50     2079.94     14.03 o 
   3   0   1      232.83      209.38      3.02 o 
   4   0   1      477.63      439.43      7.72 o 
   5   0   1       37.97       38.18      1.90 o 
   6   0   1       19.08       19.84      1.82 o 
   7   0   1      254.11      281.15     20.91 o 
   8   0   1        6.34       10.92      2.41 o 
   9   0   1        7.77        7.14      3.30 o 
  10   0   1        0.61        5.15      2.76 o 
   0   1   1      427.69      404.06      2.81 o 
   1   1   1      324.80      256.59      1.73 o 
   2   1   1      642.76      608.27      3.56 o 
   3   1   1      405.18      389.42      3.26 o 
   4   1   1       16.90       24.21      1.60 o 
   5   1   1      208.37      216.99      5.27 o 
   6   1   1       10.25        9.47      1.05 o 
   7   1   1      177.94      194.52     12.21 o 
   8   1   1       57.07       44.30      4.34 o 
   9   1   1        5.83        8.27      2.08 o 
  10   1   1        7.55        7.80      2.02 o 
   0   2   1     4602.43     4398.99     34.35 o 
   1   2   1     3677.38     3486.96     18.13 o 
   2   2   1      299.73      271.25      1.99 o 
   3   2   1       51.12       43.81      1.30 o 
   4   2   1      273.06      267.05      4.14 o 
   5   2   1      238.36      216.53      5.34 o 
   6   2   1       30.57       30.35      1.92 o 
   7   2   1       37.08       34.45      2.47 o 
   8   2   1        4.52        8.69      1.78 o 
   9   2   1        5.10        9.03      2.15 o 
  10   2   1       17.46       14.57      3.16 o 
   0   3   1        6.71       13.62      0.98 o 
   1   3   1      223.01      178.02      2.34 o 
   2   3   1      162.69      148.48      2.29 o 
   3   3   1     1720.65     1709.74     12.36 o 
   4   3   1       26.37       30.49      1.67 o 
   5   3   1      160.93      146.67      6.93 o 
   6   3   1       26.00       26.33      2.93 o 
   7   3   1       74.12       73.51      4.90 o 
   8   3   1       60.95       57.22      6.01 o 
   9   3   1       39.55       31.71      4.41 o 
  10   3   1       28.33       19.81      4.41 o 
   0   4   1      147.52      135.61      4.53 o 
   1   4   1      893.46      861.54      5.59 o 
   2   4   1       36.52       36.71      1.76 o 
   3   4   1       23.15       22.43      1.38 o 
   4   4   1       61.73       71.11      2.48 o 
   5   4   1      200.66      220.13      9.71 o 
   6   4   1      329.20      371.11      8.60 o 
   7   4   1       28.52       34.26      3.27 o 
   8   4   1       86.01       86.66      9.40 o 
   9   4   1       21.38       20.81      3.79 o 
   0   5   1      832.07      833.26     10.49 o 
   1   5   1      471.99      482.03      5.02 o 
   2   5   1      279.28      286.61      3.71 o 
   3   5   1       84.64       90.71      3.55 o 
   4   5   1        2.22        4.28      0.95 o 
   5   5   1       36.58       34.34      2.63 o 
   6   5   1       16.01       15.94      1.70 o 
   7   5   1       31.33       32.43      3.26 o 
   8   5   1        3.00        7.79      2.16 o 
   9   5   1        9.87       13.58      2.16 o 
   0   6   1        0.91        3.24      1.08 o 
   1   6   1      472.83      459.57      6.13 o 
   2   6   1      926.08      965.59     12.94 o 
   3   6   1      276.59      309.02      8.58 o 
   4   6   1       94.72       89.06      3.57 o 
   5   6   1       46.37       45.63      2.65 o 
   6   6   1        6.75        6.51      1.05 o 
   7   6   1       16.59       21.08      3.21 o 
   8   6   1       19.19       19.96      3.03 o 
   9   6   1       12.67       14.79      3.29 o 
   0   7   1      206.01      176.04     12.27 o 
   1   7   1      152.87      156.18      6.74 o 
   2   7   1      200.26      200.90      8.90 o 
   3   7   1       81.91       86.02      4.74 o 
   4   7   1      119.15      113.25      5.72 o 
   5   7   1       93.00       94.21      4.01 o 
   6   7   1        3.24        5.75      1.32 o 
   7   7   1        8.18       11.66      1.86 o 
   8   7   1        2.87        7.91      3.38 o 
   0   8   1       14.80       14.94      2.29 o 
   1   8   1       87.58       87.33      5.32 o 
   2   8   1      112.46      115.45      4.93 o 
   3   8   1      174.43      174.93      6.54 o 
   4   8   1       79.27       66.85      4.26 o 
   5   8   1       47.41       46.36      4.28 o 
   6   8   1       11.27       13.51      2.19 o 
   7   8   1        0.92        4.12      1.30 o 
   8   8   1        2.94        5.46      2.41 o 
   0   9   1      267.20      286.88     17.58 o 
   1   9   1       62.05       68.76      4.08 o 
   2   9   1      115.83      119.03      5.45 o 
   3   9   1      141.01      140.70      8.54 o 
   4   9   1       38.45       34.79      3.02 o 
   5   9   1       20.60       19.46      2.89 o 
   6   9   1       13.55       12.12      1.98 o 
   7   9   1       11.97       10.42      2.43 o 
   0  10   1      178.55      179.21     14.44 o 
   1  10   1      199.48      194.14     11.52 o 
   2  10   1       42.62       41.97      3.58 o 
   3  10   1       91.57       94.16      6.64 o 
   4  10   1        5.96        8.24      1.33 o 
   5  10   1        8.49        6.80      2.05 o 
   6  10   1       24.30       20.69      4.09 o 
   0  11   1       13.36       11.08      2.77 o 
   1  11   1       33.20       24.17      3.47 o 
   2  11   1      160.17      173.09     10.17 o 
   3  11   1      108.82      111.01      9.80 o 
   4  11   1      194.70      215.42     17.75 o 
   5  11   1       47.51       45.10      8.47 o 
   0  12   1        8.74        8.99      3.26 o 
   1  12   1       18.42       20.73      2.99 o 
   2  12   1       15.64       14.28      2.33 o 
   3  12   1        9.27       12.20      3.06 o 
   4  12   1        5.37        8.71      1.82 o 
   0  13   1        0.00        6.55      3.33 o 
   1  13   1        0.29        4.57      1.12 o 
   2  13   1       11.97       15.58      2.97 o 
   0   0   2      967.44      798.64      7.21 o 
   1   0   2    19275.10    24373.79    228.12 o 
   2   0   2       90.87       79.84      3.11 o 
   3   0   2     1385.71     1303.55     10.55 o 
   4   0   2       31.45       32.27      2.15 o 
   5   0   2       26.50       29.63      2.63 o 
   6   0   2        8.12        4.50      1.89 o 
   7   0   2       57.18       60.58      6.27 o 
   8   0   2       12.10       18.01      3.67 o 
   9   0   2        9.45       12.13      2.40 o 
  10   0   2        0.27        4.84      2.94 o 
   0   1   2      360.68      267.10      2.35 o 
   1   1   2     6668.10     6780.27     41.77 o 
   2   1   2     4554.45     4515.86     20.47 o 
   3   1   2      126.07      129.98      1.71 o 
   4   1   2       81.05       75.51      3.18 o 
   5   1   2      252.25      241.89      9.16 o 
   6   1   2      134.88      134.45      4.88 o 
   7   1   2       59.73       63.64      4.81 o 
   8   1   2        7.76       10.56      2.80 o 
   9   1   2       32.34       27.50      3.51 o 
  10   1   2       17.93       18.73      3.15 o 
   0   2   2      170.24      131.21      1.65 o 
   1   2   2     5239.10     5314.99     24.67 o 
   2   2   2      579.42      577.82      3.31 o 
   3   2   2      574.86      543.74      5.75 o 
   4   2   2     1271.42     1231.91     11.99 o 
   5   2   2      447.88      487.54      8.00 o 
   6   2   2       98.02       92.87      5.36 o 
   7   2   2        5.72        5.61      1.08 o 
   8   2   2       83.72       75.22      6.70 o 
   9   2   2       27.99       26.06      4.40 o 
  10   2   2       14.33       11.71      2.83 o 
   0   3   2      799.78      723.30      5.57 o 
   1   3   2     2451.06     2363.79     12.28 o 
   2   3   2      952.68      923.58      6.21 o 
   3   3   2      777.20      791.81      6.31 o 
   4   3   2        7.14        6.96      0.68 o 
   5   3   2      885.54      906.18     13.04 o 
   6   3   2      272.72      298.88      7.19 o 
   7   3   2       89.81       97.01      6.21 o 
   8   3   2       21.93       18.77      2.29 o 
   9   3   2       84.55       77.48     10.41 o 
  10   3   2        5.18        2.34      4.74 o 
   0   4   2     1084.77     1107.93      9.38 o 
   1   4   2      194.55      215.72      2.47 o 
   2   4   2      156.99      149.95      3.17 o 
   3   4   2      744.82      726.84      6.69 o 
   4   4   2        7.07        9.28      0.87 o 
   5   4   2      441.28      465.02      7.74 o 
   6   4   2       79.35       88.51      4.94 o 
   7   4   2       32.11       30.52      3.43 o 
   8   4   2      118.32      112.52     11.47 o 
   9   4   2       48.77       37.57      5.16 o 
   0   5   2        6.50        7.98      1.13 o 
   1   5   2      527.09      535.86      6.89 o 
   2   5   2       42.87       43.32      2.20 o 
   3   5   2      187.43      186.23      3.84 o 
   4   5   2       13.33       11.58      0.92 o 
   5   5   2      170.41      166.21      3.77 o 
   6   5   2       48.35       47.90      3.23 o 
   7   5   2      140.76      128.26      8.08 o 
   8   5   2       57.44       49.86      5.92 o 
   9   5   2        3.24        9.41      1.84 o 
   0   6   2      284.19      311.50      7.43 o 
   1   6   2      401.68      411.06      5.50 o 
   2   6   2      383.89      385.99      6.69 o 
   3   6   2       66.41       63.12      3.54 o 
   4   6   2      395.11      378.88      4.96 o 
   5   6   2      581.82      605.99      5.86 o 
   6   6   2       20.72       23.14      2.26 o 
   7   6   2        3.39        7.02      1.45 o 
   8   6   2       18.36       21.90      3.41 o 
   9   6   2       43.75       36.63      8.18 o 
   0   7   2       21.81       20.21      2.13 o 
   1   7   2      100.68      113.73      6.08 o 
   2   7   2       46.67       58.30      3.11 o 
   3   7   2      417.61      424.70      5.32 o 
   4   7   2       15.04       15.77      1.36 o 
   5   7   2      163.59      169.95      4.97 o 
   6   7   2       14.76       19.89      2.60 o 
   7   7   2       15.69       15.47      2.78 o 
   8   7   2       24.71       23.77      4.20 o 
   0   8   2      127.04      117.39      8.05 o 
   1   8   2      233.54      235.87      7.01 o 
   2   8   2       90.60       88.07      3.81 o 
   3   8   2      182.72      178.58      6.78 o 
   4   8   2       60.45       63.96      4.30 o 
   5   8   2       75.99       66.04      5.66 o 
   6   8   2       17.84       18.39      2.43 o 
   7   8   2        7.98       13.04      2.00 o 
   8   8   2        5.66        9.76      3.05 o 
   0   9   2       89.44       80.82      6.40 o 
   1   9   2      456.89      469.74     11.95 o 
   2   9   2      145.13      153.85      7.77 o 
   3   9   2       31.23       22.96      2.36 o 
   4   9   2       15.94       15.67      1.84 o 
   5   9   2       45.36       41.77      4.54 o 
   6   9   2       12.52       12.06      2.17 o 
   7   9   2        8.44        7.83      3.26 o 
   0  10   2       40.38       34.40      3.69 o 
   1  10   2      188.99      185.55     11.11 o 
   2  10   2        7.44        9.67      1.47 o 
   3  10   2        0.16        6.09      1.18 o 
   4  10   2        2.07        4.03      1.51 o 
   5  10   2       17.77       17.52      3.16 o 
   6  10   2       34.18       32.37      5.70 o 
   0  11   2       33.14       29.42      4.99 o 
   1  11   2        1.74        3.77      1.43 o 
   2  11   2        0.30        4.76      1.91 o 
   3  11   2       46.05       46.84      4.83 o 
   4  11   2       31.45       30.77      4.16 o 
   5  11   2       31.32       31.44      5.58 o 
   0  12   2       19.48       16.66      3.71 o 
   1  12   2        1.99        6.36      1.55 o 
   2  12   2        2.03        8.46      1.88 o 
   3  12   2       37.80       32.96      5.33 o 
   4  12   2        8.76        7.02      2.48 o 
   0  13   2       72.10       48.01      9.28 o 
   1  13   2       27.50       25.54      3.71 o 
   2  13   2        2.70        5.35      2.26 o 
   1   0   3     2463.60     2304.96     15.43 o 
   2   0   3     1097.01     1029.28     10.01 o 
   3   0   3      582.76      555.27      5.33 o 
   4   0   3        2.55        3.56      1.13 o 
   5   0   3       37.71       41.98      2.96 o 
   6   0   3        4.19        3.13      1.20 o 
   7   0   3        0.18        4.47      2.88 o 
   8   0   3        1.69        7.94      2.76 o 
   9   0   3        3.77       12.59      3.53 o 
  10   0   3        3.16       10.16      3.33 o 
   0   1   3     2754.92     2505.02     16.03 o 
   1   1   3     1323.86     1173.27      7.89 o 
   2   1   3      292.37      272.03      2.14 o 
   3   1   3       47.41       52.79      1.37 o 
   4   1   3      218.07      218.09      2.63 o 
   5   1   3       22.92       21.59      1.21 o 
   6   1   3       99.36      117.02      5.64 o 
   7   1   3       66.29       71.92      5.00 o 
   8   1   3       13.72       21.79      2.81 o 
   9   1   3       45.34       36.93      5.34 o 
  10   1   3       22.76       14.56      3.58 o 
   0   2   3     1910.96     1673.94     10.79 o 
   1   2   3      867.71      784.93      4.42 o 
   2   2   3     1543.72     1447.79      6.97 o 
   3   2   3      161.87      160.95      2.00 o 
   4   2   3      159.77      159.24      3.54 o 
   5   2   3      147.46      156.33      7.96 o 
   6   2   3      298.97      281.70      9.96 o 
   7   2   3        3.12        2.83      1.06 o 
   8   2   3        5.05       12.30      2.16 o 
   9   2   3       30.81       31.04      4.27 o 
  10   2   3       13.12        5.75      2.12 o 
   0   3   3       21.42       23.42      1.39 o 
   1   3   3     3205.14     3256.88     18.18 o 
   2   3   3     1453.35     1482.42     10.13 o 
   3   3   3      332.74      328.77      3.59 o 
   4   3   3      409.81      401.45      5.67 o 
   5   3   3       18.01       25.78      2.35 o 
   6   3   3        7.77       14.45      1.69 o 
   7   3   3      150.80      178.25      6.98 o 
   8   3   3       29.00       45.74      4.68 o 
   9   3   3       10.54       14.34      2.60 o 
   0   4   3     1779.42     1786.09     15.64 o 
   1   4   3      336.75      340.12      4.50 o 
   2   4   3      315.52      307.18      4.43 o 
   3   4   3       27.48       22.78      1.36 o 
   4   4   3      179.65      176.66      4.66 o 
   5   4   3      263.62      292.01      5.06 o 
   6   4   3      130.92      141.37      7.43 o 
   7   4   3      150.00      165.52      7.43 o 
   8   4   3       31.48       26.44      3.72 o 
   9   4   3       16.32       13.19      2.90 o 
   0   5   3      779.44      833.91     10.77 o 
   1   5   3      461.67      466.06      4.98 o 
   2   5   3     1336.42     1351.69     13.52 o 
   3   5   3       85.27       83.82      3.28 o 
   4   5   3       75.82       80.96      3.82 o 
   5   5   3      126.28      123.62      4.54 o 
   6   5   3      109.19      116.13      7.23 o 
   7   5   3       56.50       50.20      4.00 o 
   8   5   3      104.23      111.72     10.26 o 
   9   5   3       32.22       25.85      5.58 o 
   0   6   3      523.80      511.11      8.65 o 
   1   6   3        4.91        7.15      0.88 o 
   2   6   3        4.42        6.22      0.99 o 
   3   6   3      505.58      511.63      7.40 o 
   4   6   3        7.31        7.26      1.19 o 
   5   6   3       32.48       28.65      1.97 o 
   6   6   3       65.26       61.21      4.46 o 
   7   6   3        4.04        6.90      1.34 o 
   8   6   3        3.82       11.73      2.06 o 
   9   6   3       16.46       16.14      4.02 o 
   0   7   3       90.76       98.48      6.68 o 
   1   7   3      120.39      130.61      4.45 o 
   2   7   3      161.10      166.06      3.86 o 
   3   7   3      287.83      301.49      5.31 o 
   4   7   3      467.68      504.85      5.64 o 
   5   7   3       76.71       74.57      4.76 o 
   6   7   3       30.51       32.71      3.68 o 
   7   7   3        9.04       10.86      2.23 o 
   8   7   3       21.37       12.84      3.76 o 
   0   8   3      171.15      152.70      6.99 o 
   1   8   3      359.31      374.05     10.50 o 
   2   8   3       31.70       30.17      2.12 o 
   3   8   3      191.45      223.56      9.99 o 
   4   8   3      199.71      214.48      5.87 o 
   5   8   3       29.17       30.82      3.60 o 
   6   8   3       43.06       39.64      5.06 o 
   7   8   3       12.60       12.26      3.68 o 
   8   8   3       15.41       17.05      3.43 o 
   0   9   3        5.33       10.00      1.84 o 
   1   9   3      623.59      623.32      9.76 o 
   2   9   3       13.64       13.81      1.69 o 
   3   9   3      177.08      203.45     11.58 o 
   4   9   3        8.77       13.77      1.92 o 
   5   9   3       22.81       19.03      2.45 o 
   6   9   3        3.54        7.95      2.06 o 
   7   9   3       16.08       13.14      2.99 o 
   0  10   3       64.93       81.71      7.61 o 
   1  10   3        0.92        4.87      1.19 o 
   2  10   3       51.32       46.57      4.28 o 
   3  10   3      111.45      108.06      8.08 o 
   4  10   3        4.19        6.07      1.08 o 
   5  10   3       16.34       16.14      3.70 o 
   6  10   3       75.62       55.34      9.10 o 
   0  11   3       82.99       64.38      9.31 o 
   1  11   3       34.22       40.07      3.77 o 
   2  11   3       12.80       14.96      1.95 o 
   3  11   3       73.42       57.99      7.43 o 
   4  11   3        1.02        5.10      1.36 o 
   5  11   3       43.91       35.91      6.38 o 
   0  12   3       54.15       43.96      7.91 o 
   1  12   3       13.80       15.38      2.44 o 
   2  12   3        5.07        8.47      1.99 o 
   3  12   3        6.30        8.90      2.08 o 
   4  12   3        6.74        7.07      2.70 o 
   0  13   3       51.93       51.81     11.01 o 
   1  13   3        5.83        9.14      2.19 o 
   2  13   3       13.55       15.22      3.37 o 
   0   0   4     1192.09     1163.63     10.94 o 
   1   0   4      236.95      229.34      3.30 o 
   2   0   4     1477.62     1437.33     12.11 o 
   3   0   4      308.09      267.19      3.73 o 
   4   0   4      900.14      847.74     11.71 o 
   5   0   4        0.15        2.19      1.25 o 
   6   0   4       18.80       14.36      2.45 o 
   7   0   4      164.28      146.05     15.15 o 
   8   0   4        8.99       13.17      3.28 o 
   9   0   4        7.29       12.05      4.06 o 
  10   0   4        2.46        6.30      2.82 o 
   0   1   4     2516.93     2322.96     17.09 o 
   1   1   4     1542.58     1490.03      9.13 o 
   2   1   4     1966.23     1966.90      9.50 o 
   3   1   4     1523.26     1573.64     12.47 o 
   4   1   4       62.97       78.89      2.23 o 
   5   1   4      104.39      107.42      2.86 o 
   6   1   4      288.27      262.56     12.78 o 
   7   1   4       37.75       39.66      3.86 o 
   8   1   4        6.77       12.41      2.53 o 
   9   1   4        7.56        7.73      2.39 o 
  10   1   4        7.56        9.34      2.25 o 
   0   2   4      634.70      587.69      4.68 o 
   1   2   4      815.30      789.25      4.12 o 
   2   2   4      510.62      508.96      3.65 o 
   3   2   4      394.42      405.46      4.08 o 
   4   2   4      135.62      126.11      3.28 o 
   5   2   4       50.03       49.91      1.93 o 
   6   2   4       24.79       25.52      2.11 o 
   7   2   4       65.56       62.57      4.93 o 
   8   2   4       21.23       21.05      2.68 o 
   9   2   4       66.21       63.53      8.13 o 
  10   2   4        6.68        9.50      2.90 o 
   0   3   4     3510.76     3539.76     21.92 o 
   1   3   4     1018.07      960.60      6.12 o 
   2   3   4      399.00      418.51      4.62 o 
   3   3   4     1553.22     1595.19     12.67 o 
   4   3   4       22.16       20.88      1.26 o 
   5   3   4      395.57      413.46      4.58 o 
   6   3   4      118.52      119.92      7.02 o 
   7   3   4      139.83      132.80      6.24 o 
   8   3   4       10.25       12.47      2.65 o 
   9   3   4       19.44       18.66      2.62 o 
   0   4   4       65.46       70.59      4.60 o 
   1   4   4      978.67      962.58      7.24 o 
   2   4   4      358.55      399.66      4.15 o 
   3   4   4      132.40      114.26      4.35 o 
   4   4   4      406.58      400.32      5.90 o 
   5   4   4       53.76       52.47      3.19 o 
   6   4   4      139.63      139.46      6.73 o 
   7   4   4        1.23        6.17      1.57 o 
   8   4   4       42.14       38.61      4.89 o 
   9   4   4       27.76       20.43      3.63 o 
   0   5   4       36.92       40.61      2.06 o 
   1   5   4      263.91      294.32      3.76 o 
   2   5   4       21.49       22.52      1.51 o 
   3   5   4       85.82       91.84      4.42 o 
   4   5   4        4.21        7.20      0.87 o 
   5   5   4      316.57      331.23      4.98 o 
   6   5   4      168.71      164.71      8.58 o 
   7   5   4      358.73      413.90     17.18 o 
   8   5   4        2.98        6.82      2.45 o 
   9   5   4        5.91        6.18      2.54 o 
   0   6   4        4.71        5.12      1.00 o 
   1   6   4      101.02       99.47      3.77 o 
   2   6   4      401.78      391.33      7.48 o 
   3   6   4        7.13        8.09      0.98 o 
   4   6   4      496.56      525.51      5.75 o 
   5   6   4       40.51       43.11      2.49 o 
   6   6   4       98.26       96.37      6.81 o 
   7   6   4       23.83       20.76      2.87 o 
   8   6   4        8.68        8.94      2.98 o 
   9   6   4       11.62       13.93      7.34 o 
   0   7   4       17.15       13.49      1.56 o 
   1   7   4       23.46       22.75      2.10 o 
   2   7   4       44.07       37.66      1.90 o 
   3   7   4      595.69      602.45      6.30 o 
   4   7   4      166.66      170.39      4.44 o 
   5   7   4       13.16       13.34      1.34 o 
   6   7   4        3.11        3.74      1.44 o 
   7   7   4        3.03        7.61      1.85 o 
   8   7   4        6.09        6.74      2.20 o 
   0   8   4        2.28        7.96      1.77 o 
   1   8   4      641.74      694.89     13.13 o 
   2   8   4      204.83      194.69      8.96 o 
   3   8   4       55.74       58.10      3.48 o 
   4   8   4       70.43       67.67      4.51 o 
   5   8   4       38.62       41.73      4.20 o 
   6   8   4       10.00        7.72      1.96 o 
   7   8   4        3.83        6.47      1.78 o 
   8   8   4       11.14       12.42      3.22 o 
   0   9   4      745.48      776.80     14.37 o 
   1   9   4       92.19       86.79      4.92 o 
   2   9   4       67.85       61.73      4.12 o 
   3   9   4       15.76       18.96      1.95 o 
   4   9   4       70.12       60.11      4.76 o 
   5   9   4       17.36       20.38      2.38 o 
   6   9   4       30.08       39.09      4.65 o 
   7   9   4       14.37       14.13      2.61 o 
   0  10   4       47.89       43.95      4.50 o 
   1  10   4       24.08       24.65      2.52 o 
   2  10   4       10.15        8.27      1.73 o 
   3  10   4       85.34       73.76      6.22 o 
   4  10   4       16.63       13.72      1.96 o 
   5  10   4       16.30       23.46      3.78 o 
   6  10   4       33.09       32.05      4.23 o 
   0  11   4       41.65       31.77      5.33 o 
   1  11   4       51.09       47.68      5.63 o 
   2  11   4       24.33       20.16      2.87 o 
   3  11   4      148.31      162.42     14.52 o 
   4  11   4       10.32       12.28      2.83 o 
   5  11   4       33.28       26.16      4.37 o 
   0  12   4        0.01        4.96      2.22 o 
   1  12   4       72.45       60.27      7.21 o 
   2  12   4       21.39       15.55      2.95 o 
   3  12   4        4.62        7.59      1.85 o 
   4  12   4       11.69       13.87      4.16 o 
   0  13   4       20.99       18.99      4.29 o 
   1  13   4       35.82       34.26      6.96 o 
   1   0   5       46.98       43.16      2.88 o 
   2   0   5     5162.96     5135.86     47.33 o 
   3   0   5     1150.37     1195.30     11.41 o 
   4   0   5      772.28      775.72     10.13 o 
   5   0   5      162.86      158.60      5.31 o 
   6   0   5       16.89       21.45      2.03 o 
   7   0   5        3.92       11.61      2.90 o 
   8   0   5       34.50       39.32      6.29 o 
   9   0   5       44.00       44.95      7.39 o 
  10   0   5       19.04       24.71      4.36 o 
   0   1   5     3825.38     3757.37     34.93 o 
   1   1   5     1312.24     1205.72      8.11 o 
   2   1   5      170.51      143.18      1.63 o 
   3   1   5      833.60      838.53      5.90 o 
   4   1   5      664.23      645.82      6.48 o 
   5   1   5      112.04      118.80      3.48 o 
   6   1   5      110.02      108.61      3.90 o 
   7   1   5       46.27       45.94      4.55 o 
   8   1   5       58.10       48.47      4.24 o 
   9   1   5       11.23       13.84      2.52 o 
  10   1   5       17.20       16.09      3.88 o 
   0   2   5      135.86      117.18      3.35 o 
   1   2   5     2688.23     2717.45     12.80 o 
   2   2   5      112.58      110.89      2.50 o 
   3   2   5      455.91      486.90      5.03 o 
   4   2   5      340.82      344.53      4.07 o 
   5   2   5       48.41       49.20      2.26 o 
   6   2   5       43.59       33.82      2.87 o 
   7   2   5      124.44      137.65      6.34 o 
   8   2   5        8.59       12.15      2.68 o 
   9   2   5        9.62        9.13      2.24 o 
   0   3   5      622.28      649.51      6.14 o 
   1   3   5     4382.70     4467.09     28.32 o 
   2   3   5     1645.17     1657.24     13.07 o 
   3   3   5      561.49      587.36      5.65 o 
   4   3   5      394.20      425.83      5.77 o 
   5   3   5       10.13        8.27      0.91 o 
   6   3   5       64.36       73.71      4.65 o 
   7   3   5       32.75       34.18      2.84 o 
   8   3   5       68.33       75.49      7.33 o 
   9   3   5       19.34       20.63      3.84 o 
   0   4   5      240.79      209.50      3.42 o 
   1   4   5      169.37      149.84      4.60 o 
   2   4   5      533.67      577.02      7.45 o 
   3   4   5      148.88      134.98      3.94 o 
   4   4   5      139.60      142.05      4.18 o 
   5   4   5      266.97      265.90      5.52 o 
   6   4   5       10.08       13.92      1.79 o 
   7   4   5       84.96      104.85      6.98 o 
   8   4   5        2.16        4.46      1.94 o 
   9   4   5        4.19        8.42      2.42 o 
   0   5   5     1241.09     1291.32     15.92 o 
   1   5   5      840.12      849.82     11.54 o 
   2   5   5      155.42      166.86      5.52 o 
   3   5   5      190.61      183.41      5.73 o 
   4   5   5       50.83       44.80      2.39 o 
   5   5   5       96.19       96.85      4.55 o 
   6   5   5      352.21      372.81      8.07 o 
   7   5   5        4.10        6.19      1.68 o 
   8   5   5       43.87       47.57      6.60 o 
   9   5   5       22.88       21.46      4.80 o 
   0   6   5      371.87      381.73      8.78 o 
   1   6   5       61.28       61.45      3.56 o 
   2   6   5      835.76      802.56     11.69 o 
   3   6   5       16.06       13.56      1.14 o 
   4   6   5      403.26      398.18      8.60 o 
   5   6   5       21.82       24.42      2.05 o 
   6   6   5       24.16       21.75      2.80 o 
   7   6   5       10.35       10.13      2.98 o 
   8   6   5       40.83       33.01      6.24 o 
   0   7   5       95.56      100.08      5.37 o 
   1   7   5       20.64       24.28      1.88 o 
   2   7   5      430.80      457.07     13.45 o 
   3   7   5       52.55       55.20      4.14 o 
   4   7   5       44.96       55.92      3.55 o 
   5   7   5       29.61       23.52      2.10 o 
   6   7   5       35.94       28.38      3.21 o 
   7   7   5       24.02       22.72      3.07 o 
   8   7   5       10.03       10.16      3.97 o 
   0   8   5        7.16        4.74      1.64 o 
   1   8   5       18.02       14.64      1.71 o 
   2   8   5      442.07      525.89     11.12 o 
   3   8   5      217.75      230.42     10.37 o 
   4   8   5       16.38       15.74      1.76 o 
   5   8   5      174.26      158.53     13.34 o 
   6   8   5       44.42       35.53      4.48 o 
   7   8   5        0.94        5.18      1.73 o 
   0   9   5      301.30      324.15     12.68 o 
   1   9   5        5.62       10.04      1.80 o 
   2   9   5      133.90      122.06      7.06 o 
   3   9   5      199.30      212.70     10.10 o 
   4   9   5       35.15       41.00      3.56 o 
   5   9   5        1.70        8.54      1.95 o 
   6   9   5        6.04        8.54      1.77 o 
   7   9   5        5.31        8.06      2.48 o 
   0  10   5       78.73       85.04     10.24 o 
   1  10   5      119.04      114.15      7.90 o 
   2  10   5       98.13      100.01      7.05 o 
   3  10   5       19.70       20.71      2.51 o 
   4  10   5       23.49       17.48      2.22 o 
   5  10   5       12.98       14.00      2.69 o 
   6  10   5       33.96       31.52      5.08 o 
   0  11   5       26.60       24.24      4.22 o 
   1  11   5      137.22      135.82     12.05 o 
   2  11   5      115.71      107.60      9.67 o 
   3  11   5       21.36       18.48      2.75 o 
   4  11   5       70.29       60.21     10.83 o 
   5  11   5       13.43       16.55      3.14 o 
   0  12   5        0.85        7.05      2.34 o 
   1  12   5       36.07       26.28      3.86 o 
   2  12   5       11.13       16.19      3.01 o 
   3  12   5       44.17       44.77      5.51 o 
   4  12   5       32.38       21.22      7.83 o 
   0  13   5        0.05        6.25      2.29 o 
   1  13   5       40.17       34.00      7.11 o 
   0   0   6      147.64      126.94      6.49 o 
   1   0   6     1441.18     1360.78     11.41 o 
   2   0   6       13.79       14.01      0.93 o 
   3   0   6       15.52       26.36      1.72 o 
   4   0   6       49.33       53.85      3.08 o 
   5   0   6       35.27       41.78      3.10 o 
   6   0   6      587.03      595.49     18.25 o 
   7   0   6       85.87       93.25     12.16 o 
   8   0   6        0.20        7.94      2.20 o 
   9   0   6       72.78       84.67     13.24 o 
   0   1   6      459.01      439.08      4.14 o 
   1   1   6     1156.93     1118.57      5.84 o 
   2   1   6     2901.30     3037.37     16.23 o 
   3   1   6      257.60      256.69      3.14 o 
   4   1   6        8.57       13.68      0.96 o 
   5   1   6       25.76       32.35      1.81 o 
   6   1   6       71.07       63.01      3.59 o 
   7   1   6      123.84      130.46      7.35 o 
   8   1   6       12.88       15.94      2.60 o 
   9   1   6        6.52        5.34      2.05 o 
   0   2   6     1084.09     1098.49     12.34 o 
   1   2   6     2006.90     1902.28     11.52 o 
   2   2   6     2274.62     2387.21     14.32 o 
   3   2   6      503.03      502.69      5.00 o 
   4   2   6      188.61      204.65      3.94 o 
   5   2   6      150.69      146.25      3.19 o 
   6   2   6       20.07       23.26      2.29 o 
   7   2   6       43.84       37.41      3.24 o 
   8   2   6        4.01        6.58      1.71 o 
   9   2   6        3.07        8.33      2.22 o 
   0   3   6      247.02      216.23      5.01 o 
   1   3   6      722.51      721.46      5.50 o 
   2   3   6     1090.83     1118.83      8.98 o 
   3   3   6      164.99      172.22      4.85 o 
   4   3   6       19.49       21.57      1.36 o 
   5   3   6       25.01       26.13      2.02 o 
   6   3   6       82.40       80.55      5.37 o 
   7   3   6       59.93       63.73      5.25 o 
   8   3   6        8.65       10.60      1.75 o 
   9   3   6       17.70       18.01      3.66 o 
   0   4   6        0.08        2.83      0.87 o 
   1   4   6      285.64      273.78      3.86 o 
   2   4   6      127.25      137.40      5.85 o 
   3   4   6      371.04      382.64      7.42 o 
   4   4   6       30.39       30.78      2.00 o 
   5   4   6       60.15       60.58      3.30 o 
   6   4   6      192.65      198.10      7.37 o 
   7   4   6       73.05       65.55      5.41 o 
   8   4   6      126.54      111.76     11.94 o 
   9   4   6       42.38       40.73      5.45 o 
   0   5   6      359.48      361.32      6.39 o 
   1   5   6      204.88      212.15      6.04 o 
   2   5   6      172.85      173.54      6.83 o 
   3   5   6       50.36       58.84      2.50 o 
   4   5   6      116.65      116.28      4.44 o 
   5   5   6      113.69      115.59      4.07 o 
   6   5   6      290.47      330.83     11.74 o 
   7   5   6       64.33       70.81      5.99 o 
   8   5   6        5.50       12.63      2.67 o 
   9   5   6        8.08        8.00      2.91 o 
   0   6   6       25.95       28.35      2.60 o 
   1   6   6      262.84      280.85      7.24 o 
   2   6   6      138.02      146.47      5.31 o 
   3   6   6      397.00      384.85     11.15 o 
   4   6   6       72.23       79.49      5.01 o 
   5   6   6       65.04       56.91      3.84 o 
   6   6   6       74.63       82.35      5.91 o 
   7   6   6        3.05        6.22      2.09 o 
   8   6   6       33.21       25.95      5.12 o 
   0   7   6       32.42       37.38      3.58 o 
   1   7   6      141.05      135.66      4.58 o 
   2   7   6        6.55        8.91      1.39 o 
   3   7   6        6.36        7.24      1.27 o 
   4   7   6       72.29       72.81      4.70 o 
   5   7   6       24.21       22.91      2.38 o 
   6   7   6        2.08        7.62      1.84 o 
   7   7   6       21.89       16.53      2.84 o 
   8   7   6        5.50        7.74      3.59 o 
   0   8   6      208.12      191.11      6.79 o 
   1   8   6       30.72       37.85      3.00 o 
   2   8   6      765.85      773.17     16.56 o 
   3   8   6      107.20      109.21      6.27 o 
   4   8   6       45.97       50.06      3.54 o 
   5   8   6       52.85       53.75      4.91 o 
   6   8   6        1.45        5.51      1.69 o 
   7   8   6       25.21       18.27      3.24 o 
   0   9   6       78.54       83.67      7.75 o 
   1   9   6       80.88       80.53      4.91 o 
   2   9   6       95.53       89.01      5.50 o 
   3   9   6       32.20       40.31      3.08 o 
   4   9   6       41.55       49.21      3.84 o 
   5   9   6       74.36       64.38      5.74 o 
   6   9   6        8.84       13.29      2.00 o 
   7   9   6       63.91       44.20      9.92 o 
   0  10   6      144.88      153.05     14.97 o 
   1  10   6       39.73       34.67      3.20 o 
   2  10   6       43.21       41.83      3.49 o 
   3  10   6       77.96       76.67      7.94 o 
   4  10   6       15.23       16.94      2.44 o 
   5  10   6       39.82       41.89      5.37 o 
   6  10   6      157.42      139.49     18.60 o 
   0  11   6       77.09       78.29     10.01 o 
   1  11   6      155.40      134.37     10.54 o 
   2  11   6      132.91      117.15     11.14 o 
   3  11   6       14.50       16.50      3.13 o 
   4  11   6       19.53       18.01      4.95 o 
   5  11   6       45.97       45.21      6.68 o 
   0  12   6        2.56        8.43      2.89 o 
   1  12   6       72.82       67.72      8.13 o 
   2  12   6       89.41       82.08     11.06 o 
   3  12   6        0.61        6.09      1.76 o 
   1   0   7      103.01       88.92      2.46 o 
   2   0   7       31.95       24.04      1.43 o 
   3   0   7     1388.12     1404.11     15.19 o 
   4   0   7       24.75       22.25      1.71 o 
   5   0   7     1064.25     1060.05     10.19 o 
   6   0   7      215.93      234.20     10.30 o 
   7   0   7        1.66        7.37      2.05 o 
   8   0   7        1.54        8.10      4.49 o 
   9   0   7       57.56       50.10      9.24 o 
   0   1   7      696.63      600.59      5.75 o 
   1   1   7      123.66      130.56      1.79 o 
   2   1   7      103.01      104.55      1.98 o 
   3   1   7      881.64      836.60      7.13 o 
   4   1   7      181.07      202.21      4.23 o 
   5   1   7       10.62       13.05      1.22 o 
   6   1   7        4.64        3.83      0.91 o 
   7   1   7       18.96       16.02      1.97 o 
   8   1   7       76.35       68.75      7.02 o 
   9   1   7        6.36       11.66      2.29 o 
   0   2   7     2014.62     1978.49     21.14 o 
   1   2   7      648.82      639.27      5.20 o 
   2   2   7     1429.36     1390.79     11.05 o 
   3   2   7      171.22      167.33      3.39 o 
   4   2   7      159.47      155.08      5.14 o 
   5   2   7       26.27       27.22      1.63 o 
   6   2   7      114.96      114.29      3.75 o 
   7   2   7        4.39        5.84      1.30 o 
   8   2   7        8.53        8.19      2.20 o 
   9   2   7        1.83        8.07      2.00 o 
   0   3   7     3313.23     3465.70     32.09 o 
   1   3   7      702.39      737.96      7.10 o 
   2   3   7      716.66      724.44     10.04 o 
   3   3   7      171.84      188.82      5.69 o 
   4   3   7      223.52      250.20      4.34 o 
   5   3   7       43.05       34.68      2.21 o 
   6   3   7       40.10       42.34      4.56 o 
   7   3   7       17.18       13.68      1.61 o 
   8   3   7        0.04        5.14      1.52 o 
   9   3   7       46.21       38.42      5.85 o 
   0   4   7      425.92      425.56      6.55 o 
   1   4   7      282.39      311.23      4.17 o 
   2   4   7      208.75      204.39      3.79 o 
   3   4   7      538.84      572.59      7.83 o 
   4   4   7      175.29      186.18      5.57 o 
   5   4   7       50.09       48.88      2.97 o 
   6   4   7       22.68       19.43      2.10 o 
   7   4   7       33.49       45.61      4.14 o 
   8   4   7        7.11        9.22      2.03 o 
   9   4   7        8.98       12.18      3.37 o 
   0   5   7        0.56        2.73      0.73 o 
   1   5   7       33.33       41.85      2.43 o 
   2   5   7      105.74      108.51      4.55 o 
   3   5   7      104.34      107.58      5.39 o 
   4   5   7      112.51      116.70      4.39 o 
   5   5   7      278.26      289.15      6.19 o 
   6   5   7       52.55       49.89      4.11 o 
   7   5   7        6.34        7.95      1.68 o 
   8   5   7        2.24        9.89      2.03 o 
   9   5   7        3.95        6.69      3.04 o 
   0   6   7      203.42      199.21      8.57 o 
   1   6   7      186.83      180.09      3.49 o 
   2   6   7      190.70      193.26      5.67 o 
   3   6   7      293.35      271.10      6.79 o 
   4   6   7      181.36      204.28      6.22 o 
   5   6   7       47.71       44.19      3.07 o 
   6   6   7        4.53        7.35      1.68 o 
   7   6   7       24.14       22.48      3.06 o 
   8   6   7       73.98       64.86      8.43 o 
   0   7   7      114.91      115.59      3.56 o 
   1   7   7      815.41      831.99      8.09 o 
   2   7   7       12.07       14.76      2.20 o 
   3   7   7      162.17      176.71      8.97 o 
   4   7   7       44.38       48.05      3.17 o 
   5   7   7       86.07       76.70      5.01 o 
   6   7   7       19.06       18.79      2.47 o 
   7   7   7        2.65        6.86      2.00 o 
   8   7   7        3.24        8.08      1.79 o 
   0   8   7      503.12      512.01     15.70 o 
   1   8   7       58.37       60.58      3.97 o 
   2   8   7       99.71       96.13      5.31 o 
   3   8   7       38.31       42.80      3.84 o 
   4   8   7       70.18       65.48      4.45 o 
   5   8   7       33.78       32.35      4.62 o 
   6   8   7       14.51       14.64      3.23 o 
   7   8   7       29.59       19.95      3.78 o 
   0   9   7        1.08        7.74      2.06 o 
   1   9   7       31.89       33.27      3.21 o 
   2   9   7       95.98       87.26      5.98 o 
   3   9   7       27.36       29.21      3.85 o 
   4   9   7       26.99       27.10      2.75 o 
   5   9   7       19.35       18.93      3.69 o 
   6   9   7       20.63       21.68      3.27 o 
   7   9   7       13.36       12.11      2.19 o 
   0  10   7       21.36       18.89      3.17 o 
   1  10   7       44.28       48.50      4.22 o 
   2  10   7       21.92       15.61      2.57 o 
   3  10   7       89.73       69.25      6.72 o 
   4  10   7       23.08       24.06      3.15 o 
   5  10   7       46.35       47.99      5.98 o 
   6  10   7       25.10       25.44      5.22 o 
   0  11   7       12.01       11.08      2.60 o 
   1  11   7       32.48       30.13      3.43 o 
   2  11   7       21.64       20.58      3.52 o 
   3  11   7       43.67       29.15      4.46 o 
   4  11   7       16.10       19.06      3.97 o 
   5  11   7       26.79       22.11      4.24 o 
   0  12   7       18.30       19.18      5.58 o 
   1  12   7       62.05       67.34      7.39 o 
   2  12   7       15.99       17.84      2.70 o 
   3  12   7        3.41        6.73      2.38 o 
   0   0   8     2410.88     2199.46     35.05 o 
   1   0   8       72.32       74.10      2.77 o 
   2   0   8       83.66       83.43      4.43 o 
   3   0   8        9.62        7.26      1.15 o 
   4   0   8      218.66      205.00      8.97 o 
   5   0   8      106.12      116.40      7.55 o 
   6   0   8      663.71      693.30      8.18 o 
   7   0   8       18.35       20.30      3.93 o 
   8   0   8       50.29       56.03      8.10 o 
   9   0   8       45.87       38.77     10.92 o 
   0   1   8      591.39      528.48      6.52 o 
   1   1   8       39.13       38.63      1.77 o 
   2   1   8       69.12       80.91      2.77 o 
   3   1   8      629.25      636.05      6.96 o 
   4   1   8      229.68      255.75      6.81 o 
   5   1   8      147.43      155.05      5.62 o 
   6   1   8       36.85       38.49      2.50 o 
   7   1   8       69.63       71.37      6.07 o 
   8   1   8       39.59       39.18      4.40 o 
   9   1   8        5.59        8.34      2.02 o 
   0   2   8      917.08      888.38      9.17 o 
   1   2   8      567.18      545.69      7.28 o 
   2   2   8      203.72      204.68      6.11 o 
   3   2   8      216.11      240.55      4.05 o 
   4   2   8       78.06       93.94      4.51 o 
   5   2   8      192.98      185.07      8.68 o 
   6   2   8       32.04       25.59      1.96 o 
   7   2   8       50.71       46.53      3.59 o 
   8   2   8       15.38       12.03      2.36 o 
   9   2   8        0.52        5.53      1.67 o 
   0   3   8     2202.31     2273.13     26.30 o 
   1   3   8       85.32       81.40      3.11 o 
   2   3   8      208.72      235.25      7.57 o 
   3   3   8      748.02      737.78     10.38 o 
   4   3   8        2.16        2.41      0.86 o 
   5   3   8       69.37       75.51      4.28 o 
   6   3   8       40.56       44.35      2.93 o 
   7   3   8       21.21       17.49      2.45 o 
   8   3   8        4.31        8.13      1.85 o 
   9   3   8       42.32       44.22      5.76 o 
   0   4   8      206.37      207.45      5.56 o 
   1   4   8      704.42      696.87      7.78 o 
   2   4   8      326.44      346.42      6.27 o 
   3   4   8       53.74       51.54      2.86 o 
   4   4   8      413.82      407.17      6.99 o 
   5   4   8       59.53       66.34      3.73 o 
   6   4   8       18.35       14.61      1.73 o 
   7   4   8      145.34      140.60      7.79 o 
   8   4   8       83.68       81.14     11.44 o 
   9   4   8        6.73       15.85      3.41 o 
   0   5   8       20.14       13.55      1.77 o 
   1   5   8       14.46       22.13      1.66 o 
   2   5   8       21.18       25.05      2.17 o 
   3   5   8       31.41       35.82      3.24 o 
   4   5   8      125.53      115.53      5.67 o 
   5   5   8       21.10       16.30      1.54 o 
   6   5   8       54.24       67.09      5.62 o 
   7   5   8       10.83        9.05      2.32 o 
   8   5   8       19.47       20.46      4.50 o 
   0   6   8      764.77      776.85      8.26 o 
   1   6   8      185.14      174.14      4.35 o 
   2   6   8      552.82      582.47      8.83 o 
   3   6   8       46.26       42.08      3.03 o 
   4   6   8      243.16      293.32      8.21 o 
   5   6   8        8.46        6.14      1.59 o 
   6   6   8        0.23        5.92      2.21 o 
   7   6   8       32.14       30.79      3.41 o 
   8   6   8       54.32       46.79      7.60 o 
   0   7   8       25.52       29.38      3.38 o 
   1   7   8       45.19       39.75      2.54 o 
   2   7   8      292.64      307.48      8.85 o 
   3   7   8       46.81       56.83      4.46 o 
   4   7   8       74.43       83.61      5.08 o 
   5   7   8       58.75       54.82      4.42 o 
   6   7   8      169.24      151.82     13.38 o 
   7   7   8       46.56       40.96      5.96 o 
   8   7   8       36.78       30.81      6.66 o 
   0   8   8       88.24       87.65      7.74 o 
   1   8   8        3.67        7.07      1.58 o 
   2   8   8      123.69      139.65      7.48 o 
   3   8   8       31.09       34.39      3.48 o 
   4   8   8       75.59       87.70      6.98 o 
   5   8   8        3.57        4.70      1.88 o 
   6   8   8       51.63       48.69      4.70 o 
   7   8   8       27.82       23.85      4.22 o 
   0   9   8        0.83        4.34      1.82 o 
   1   9   8      113.60      109.40      6.64 o 
   2   9   8       10.81       15.06      2.67 o 
   3   9   8       84.78       82.21      6.00 o 
   4   9   8       50.45       66.90      5.56 o 
   5   9   8       26.47       26.31      3.55 o 
   6   9   8       16.89       13.14      2.89 o 
   0  10   8       10.15       14.42      3.42 o 
   1  10   8        8.62       14.66      1.87 o 
   2  10   8        6.77       11.74      1.92 o 
   3  10   8       16.16       14.39      2.17 o 
   4  10   8       15.17       16.95      2.30 o 
   5  10   8        6.83        5.80      2.18 o 
   0  11   8      141.68      151.48     20.75 o 
   1  11   8       49.43       45.48      4.58 o 
   2  11   8       41.54       46.36      5.26 o 
   3  11   8       44.08       35.61      4.83 o 
   4  11   8       61.20       45.48      6.63 o 
   0  12   8        4.13       10.40      2.72 o 
   1  12   8        6.28       12.26      2.47 o 
   2  12   8        1.14       10.48      2.19 o 
   3  12   8       13.62       15.40      2.95 o 
   1   0   9       17.24       15.15      1.44 o 
   2   0   9       27.79       34.21      2.48 o 
   3   0   9      188.22      190.58      6.01 o 
   4   0   9      894.92      883.52     17.02 o 
   5   0   9        3.43        4.40      1.41 o 
   6   0   9      467.61      498.75     11.43 o 
   7   0   9        5.58       13.23      3.20 o 
   8   0   9       15.59       14.92      4.65 o 
   9   0   9       58.36       60.91     12.85 o 
   0   1   9       54.05       65.80      4.00 o 
   1   1   9      261.72      252.38      3.28 o 
   2   1   9       50.55       52.46      2.20 o 
   3   1   9       24.38       27.16      1.48 o 
   4   1   9      175.81      201.62      7.79 o 
   5   1   9       64.48       60.08      3.42 o 
   6   1   9       17.94       19.80      1.60 o 
   7   1   9        1.74        7.39      1.88 o 
   8   1   9       19.58       26.03      3.39 o 
   9   1   9        1.92        8.62      2.31 o 
   0   2   9        0.00        2.70      1.07 o 
   1   2   9      449.04      445.57      5.93 o 
   2   2   9      356.15      362.81      5.20 o 
   3   2   9      198.09      204.38      8.64 o 
   4   2   9       53.05       54.29      2.75 o 
   5   2   9       32.12       32.31      2.72 o 
   6   2   9       11.28       13.14      1.29 o 
   7   2   9       22.66       22.39      2.90 o 
   8   2   9       24.78       21.86      3.41 o 
   9   2   9        0.66        6.32      1.70 o 
   0   3   9      425.50      435.55      6.73 o 
   1   3   9     1266.99     1292.17     14.35 o 
   2   3   9       11.96       11.91      1.45 o 
   3   3   9      293.59      321.84      6.45 o 
   4   3   9      329.59      336.28      5.90 o 
   5   3   9      180.47      184.04      5.22 o 
   6   3   9       53.49       47.35      3.32 o 
   7   3   9        0.84        5.99      1.35 o 
   8   3   9       15.97       19.65      3.53 o 
   9   3   9       33.49       26.83      5.91 o 
   0   4   9      156.98      178.49      5.08 o 
   1   4   9       72.15       68.74      3.01 o 
   2   4   9       89.38       90.97      3.93 o 
   3   4   9      412.28      430.92      8.70 o 
   4   4   9      332.37      334.53      9.15 o 
   5   4   9        8.06        7.39      1.00 o 
   6   4   9       11.42       18.64      2.35 o 
   7   4   9       23.71       19.81      3.00 o 
   8   4   9       36.04       22.83      4.76 o 
   9   4   9        1.78        7.22      2.47 o 
   0   5   9       94.66      113.13      5.09 o 
   1   5   9       66.92       62.80      3.63 o 
   2   5   9      382.09      336.24     11.68 o 
   3   5   9        8.73        9.50      1.41 o 
   4   5   9       29.61       22.33      1.99 o 
   5   5   9      148.95      147.42      7.16 o 
   6   5   9        7.41       12.48      1.86 o 
   7   5   9       13.34       16.14      2.37 o 
   8   5   9        2.60        7.79      2.38 o 
   0   6   9      692.43      641.34      5.44 o 
   1   6   9      440.39      468.90      5.51 o 
   2   6   9       43.84       49.87      4.33 o 
   3   6   9      143.30      140.07      7.35 o 
   4   6   9      139.51      170.26      8.58 o 
   5   6   9        8.09       11.04      1.64 o 
   6   6   9        5.96        9.77      2.67 o 
   7   6   9        2.42        4.82      1.49 o 
   8   6   9       57.30       48.79      8.23 o 
   0   7   9      129.83      123.69     11.94 o 
   1   7   9      163.23      168.32      5.41 o 
   2   7   9      150.87      142.34     10.37 o 
   3   7   9       14.73       12.00      1.60 o 
   4   7   9       32.58       36.63      3.11 o 
   5   7   9       18.18       15.20      2.80 o 
   6   7   9       32.39       35.28      3.63 o 
   7   7   9        0.13        4.67      1.68 o 
   0   8   9       22.45       21.82      4.06 o 
   1   8   9      700.21      734.81     13.03 o 
   2   8   9       74.63       78.33      4.98 o 
   3   8   9       10.22       12.99      1.78 o 
   4   8   9        3.59        4.32      1.33 o 
   5   8   9       32.62       34.66      3.68 o 
   6   8   9       30.54       33.17      4.69 o 
   7   8   9        6.02        6.55      2.14 o 
   0   9   9       98.45      109.66     11.03 o 
   1   9   9       83.76       79.27      6.01 o 
   2   9   9        4.88        7.61      1.79 o 
   3   9   9       14.60       11.42      1.99 o 
   4   9   9       66.31       62.70      6.51 o 
   5   9   9       78.94       76.11     10.65 o 
   6   9   9       42.86       31.34      4.50 o 
   0  10   9       36.65       44.46      6.04 o 
   1  10   9       31.27       27.10      3.10 o 
   2  10   9       11.33       16.09      2.66 o 
   3  10   9       17.00       14.94      2.51 o 
   4  10   9       19.79       13.42      2.47 o 
   5  10   9       22.33       16.00      3.30 o 
   0  11   9        2.37        6.51      2.64 o 
   1  11   9       24.22       23.69      3.40 o 
   2  11   9       74.70       69.90      7.77 o 
   3  11   9        5.52        8.26      2.06 o 
   4  11   9       48.89       46.62      6.60 o 
   0  12   9        2.28       11.69      3.29 o 
   1  12   9        9.85       10.71      2.46 o 
   2  12   9       27.27       29.91      4.84 o 
   0   0  10       88.71       92.18      8.23 o 
   1   0  10      734.00      717.75     10.41 o 
   2   0  10       11.36       16.02      1.48 o 
   3   0  10      704.23      702.19     13.11 o 
   4   0  10      451.68      401.89     14.64 o 
   5   0  10       74.27       95.40      6.40 o 
   6   0  10       18.66       11.30      2.01 o 
   7   0  10      117.59      116.25     15.46 o 
   8   0  10       31.96       31.25      7.46 o 
   9   0  10       29.44       32.58      8.95 o 
   0   1  10      690.47      677.86      9.24 o 
   1   1  10      428.99      439.12      6.63 o 
   2   1  10      170.29      175.66      4.35 o 
   3   1  10      140.02      174.66      5.59 o 
   4   1  10      137.77      127.87      4.18 o 
   5   1  10      207.74      244.30      7.03 o 
   6   1  10        9.93       10.56      1.16 o 
   7   1  10       47.19       45.41      5.49 o 
   8   1  10       84.38       75.25      8.94 o 
   9   1  10       35.09       19.29      4.80 o 
   0   2  10       72.42       68.45      3.96 o 
   1   2  10      407.18      384.86      5.74 o 
   2   2  10      609.27      604.12      7.84 o 
   3   2  10       12.56       14.32      1.34 o 
   4   2  10      707.69      741.26      6.78 o 
   5   2  10      181.89      166.09      5.38 o 
   6   2  10       36.87       30.70      2.55 o 
   7   2  10       20.12       26.14      3.22 o 
   8   2  10        1.71        4.36      1.83 o 
   9   2  10        1.51        9.55      2.60 o 
   0   3  10       35.65       39.05      3.09 o 
   1   3  10     1068.53     1082.76     11.48 o 
   2   3  10      145.79      155.76      6.33 o 
   3   3  10      151.76      150.54      6.10 o 
   4   3  10      168.65      167.23      4.45 o 
   5   3  10      123.88      126.01      4.47 o 
   6   3  10       91.66       94.27      6.75 o 
   7   3  10       36.37       39.49      3.93 o 
   8   3  10        7.99        7.01      3.21 o 
   9   3  10       58.12       39.24     10.93 o 
   0   4  10      148.93      149.53      5.46 o 
   1   4  10       72.71       75.54      3.06 o 
   2   4  10       55.44       60.95      2.98 o 
   3   4  10       25.75       33.69      2.12 o 
   4   4  10      122.95      138.67      7.20 o 
   5   4  10       49.34       52.49      3.28 o 
   6   4  10       17.52       13.78      2.20 o 
   7   4  10       31.93       27.70      3.88 o 
   8   4  10        5.65        6.09      2.08 o 
   0   5  10      577.42      571.83     11.70 o 
   1   5  10       51.62       48.92      2.73 o 
   2   5  10      543.16      565.31      7.24 o 
   3   5  10      446.29      487.71     12.39 o 
   4   5  10       79.65       92.28      5.07 o 
   5   5  10      201.60      202.96      7.50 o 
   6   5  10        4.48       10.88      2.46 o 
   7   5  10       17.49       20.61      2.92 o 
   8   5  10       41.46       43.54      6.25 o 
   0   6  10      123.12      128.30      5.07 o 
   1   6  10      458.60      511.91      9.99 o 
   2   6  10      389.67      392.52     13.52 o 
   3   6  10       34.35       40.59      3.08 o 
   4   6  10        2.15        8.43      1.70 o 
   5   6  10       30.56       29.40      2.51 o 
   6   6  10       53.26       54.35      5.27 o 
   7   6  10        2.58        7.69      2.00 o 
   8   6  10       19.31       19.07      3.67 o 
   0   7  10      182.88      209.27     16.88 o 
   1   7  10      112.06      112.85      5.37 o 
   2   7  10       16.56       23.81      2.30 o 
   3   7  10       52.85       52.05      3.70 o 
   4   7  10       43.52       46.29      3.72 o 
   5   7  10        5.81        8.13      1.65 o 
   6   7  10       65.67       74.45      7.13 o 
   7   7  10        3.00        4.67      1.50 o 
   0   8  10       39.14       35.20      6.48 o 
   1   8  10      229.65      248.19     14.50 o 
   2   8  10       16.83       19.14      2.38 o 
   3   8  10       66.93       59.97      4.84 o 
   4   8  10       30.13       30.71      3.61 o 
   5   8  10       54.38       52.13      6.62 o 
   6   8  10        4.89        6.20      2.11 o 
   7   8  10       31.57       19.67      3.68 o 
   0   9  10       69.90       75.94      9.68 o 
   1   9  10       30.05       39.55      3.99 o 
   2   9  10      106.95      120.18      9.77 o 
   3   9  10       18.87       30.89      3.76 o 
   4   9  10      109.91      126.84     10.90 o 
   5   9  10       80.23       90.95     11.63 o 
   6   9  10       63.10       53.59      7.22 o 
   0  10  10        1.83        7.92      3.16 o 
   1  10  10       10.31       11.64      2.25 o 
   2  10  10        7.00        7.71      1.91 o 
   3  10  10       47.71       42.84      4.29 o 
   4  10  10        3.72        7.45      1.74 o 
   5  10  10        4.68        9.83      2.66 o 
   0  11  10       60.45       60.74      8.17 o 
   1  11  10       80.30       87.74      9.42 o 
   2  11  10       22.17       17.95      3.56 o 
   3  11  10      132.17      114.41     12.72 o 
   4  11  10        0.34       13.82      3.42 o 
   0  12  10        1.44        5.02      3.39 o 
   1  12  10       46.88       37.78      8.46 o 
   1   0  11      584.24      558.48     10.37 o 
   2   0  11      236.08      233.89      6.20 o 
   3   0  11      139.89      148.20      9.25 o 
   4   0  11      341.82      372.88      7.18 o 
   5   0  11      221.81      221.13      9.85 o 
   6   0  11        0.23        3.44      1.66 o 
   7   0  11       34.50       31.97      5.12 o 
   8   0  11       16.05       10.37      3.08 o 
   9   0  11        4.50        7.49      2.94 o 
   0   1  11     1581.72     1572.18     20.75 o 
   1   1  11       93.47       97.23      4.01 o 
   2   1  11      379.12      377.82      8.23 o 
   3   1  11      219.87      224.57      5.27 o 
   4   1  11       90.08       96.16      4.36 o 
   5   1  11        5.15        5.21      1.14 o 
   6   1  11       28.28       28.06      2.56 o 
   7   1  11        7.92        9.47      2.36 o 
   8   1  11        0.05        8.20      2.18 o 
   9   1  11       47.42       33.61      6.08 o 
   0   2  11      185.46      181.76      8.35 o 
   1   2  11      338.42      341.68      6.60 o 
   2   2  11      251.82      257.83      6.57 o 
   3   2  11       88.87       86.23      4.01 o 
   4   2  11      152.44      160.76      6.39 o 
   5   2  11       52.75       44.79      2.88 o 
   6   2  11      135.55      138.96      8.06 o 
   7   2  11       53.90       52.77      5.05 o 
   8   2  11       22.05       26.45      3.74 o 
   9   2  11       28.14       19.73     12.61 o 
   0   3  11     1146.29     1225.42     21.61 o 
   1   3  11       55.21       59.73      3.02 o 
   2   3  11      187.94      192.82      6.52 o 
   3   3  11      162.49      162.21      6.85 o 
   4   3  11      208.11      244.40      8.65 o 
   5   3  11      155.91      158.71      8.22 o 
   6   3  11       38.86       42.57      3.89 o 
   7   3  11        9.73       11.69      1.93 o 
   8   3  11       24.99       28.65      3.99 o 
   0   4  11      289.26      290.61      7.53 o 
   1   4  11      194.97      188.18      6.59 o 
   2   4  11      188.55      231.88     12.23 o 
   3   4  11       28.18       31.74      2.46 o 
   4   4  11      106.58       97.55      4.22 o 
   5   4  11      109.77      106.77      7.36 o 
   6   4  11       54.84       47.45      4.52 o 
   7   4  11       13.26       12.53      2.25 o 
   8   4  11        7.50       10.01      2.66 o 
   0   5  11        0.03        2.44      1.41 o 
   1   5  11       91.34       91.74      3.28 o 
   2   5  11      199.34      220.29      9.32 o 
   3   5  11      133.92      154.01      7.96 o 
   4   5  11       68.05       67.75      4.22 o 
   5   5  11       59.99       69.71      4.64 o 
   6   5  11        2.33       11.12      1.79 o 
   7   5  11       24.84       22.54      3.72 o 
   8   5  11        6.92        8.89      2.31 o 
   0   6  11       37.24       36.99      4.80 o 
   1   6  11      492.23      472.29      8.19 o 
   2   6  11       99.34       84.93      4.89 o 
   3   6  11       85.69       89.72      5.59 o 
   4   6  11      133.65      124.09      7.82 o 
   5   6  11       55.88       60.09      4.31 o 
   6   6  11       13.12       12.17      2.34 o 
   7   6  11        8.07       10.30      2.72 o 
   0   7  11       34.21       27.98      3.69 o 
   1   7  11       13.51       13.72      1.86 o 
   2   7  11       33.14       25.81      2.29 o 
   3   7  11       34.65       36.04      3.34 o 
   4   7  11       51.66       45.83      3.67 o 
   5   7  11        0.52        5.87      1.45 o 
   6   7  11       29.13       26.57      4.32 o 
   7   7  11       33.47       31.39      6.35 o 
   0   8  11       53.88       46.74      5.52 o 
   1   8  11      126.71      121.14      9.05 o 
   2   8  11       19.85       22.26      2.91 o 
   3   8  11       80.86       84.41      6.04 o 
   4   8  11       49.96       54.44      5.47 o 
   5   8  11        9.42        9.68      2.06 o 
   6   8  11        7.78       11.97      2.78 o 
   0   9  11      129.68      127.77     16.65 o 
   1   9  11       14.26       17.36      2.51 o 
   2   9  11       11.27       14.94      3.22 o 
   3   9  11       89.41       96.06      8.20 o 
   4   9  11       46.90       48.96      6.41 o 
   5   9  11       52.98       52.46      6.57 o 
   6   9  11        5.97       11.24      2.83 o 
   0  10  11      246.86      275.05     16.00 o 
   1  10  11        0.84        6.48      2.08 o 
   2  10  11       65.80       61.61      6.43 o 
   3  10  11       34.20       43.39      4.32 o 
   4  10  11       14.70       14.64      3.33 o 
   5  10  11        0.94        2.16      2.55 o 
   0  11  11      209.94      207.58     22.37 o 
   1  11  11       29.02       35.70      4.83 o 
   2  11  11        2.46        8.93      1.69 o 
   3  11  11       92.87       68.87      8.43 o 
   0   0  12       32.47       34.57      3.78 o 
   1   0  12       40.28       43.66      3.39 o 
   2   0  12        2.21        3.42      1.17 o 
   3   0  12      171.47      180.59      6.34 o 
   4   0  12      231.16      227.62     10.15 o 
   5   0  12        2.27        2.98      1.30 o 
   6   0  12        1.06        6.72      1.91 o 
   7   0  12        6.43        7.79      3.20 o 
   8   0  12        0.83        5.66      3.05 o 
   0   1  12       18.73       18.21      2.15 o 
   1   1  12      700.90      718.78     10.84 o 
   2   1  12       48.16       50.82      2.42 o 
   3   1  12       71.06       67.77      2.28 o 
   4   1  12      199.95      225.50      5.20 o 
   5   1  12      113.31      108.92      5.88 o 
   6   1  12       22.89       27.80      2.65 o 
   7   1  12       61.22       58.73      5.95 o 
   8   1  12       37.56       37.69      5.16 o 
   0   2  12      329.04      325.14      9.86 o 
   1   2  12      135.58      123.50      4.68 o 
   2   2  12      100.49      122.21      5.96 o 
   3   2  12      151.81      158.97      7.71 o 
   4   2  12       36.74       30.88      2.23 o 
   5   2  12      130.53      134.92      7.11 o 
   6   2  12        0.54        3.15      1.50 o 
   7   2  12       89.10       77.62      7.12 o 
   8   2  12       49.20       36.27      6.43 o 
   0   3  12       81.80       88.43      5.21 o 
   1   3  12       64.25       68.40      3.32 o 
   2   3  12      257.02      262.31      6.37 o 
   3   3  12       13.19       18.48      2.14 o 
   4   3  12      298.43      322.41      9.69 o 
   5   3  12      108.09      105.44      5.81 o 
   6   3  12       27.75       43.63      3.78 o 
   7   3  12       17.88       12.23      3.00 o 
   8   3  12        8.73       10.70      2.47 o 
   0   4  12      138.80      135.73      7.60 o 
   1   4  12       28.62       26.08      2.33 o 
   2   4  12      105.26      103.35      4.86 o 
   3   4  12      418.11      469.03     10.19 o 
   4   4  12      119.09      111.25      6.42 o 
   5   4  12        1.89        6.60      1.29 o 
   6   4  12       11.48       18.37      3.55 o 
   7   4  12        3.10        5.02      1.26 o 
   8   4  12        4.37        7.53      2.40 o 
   0   5  12       91.51       80.02      6.86 o 
   1   5  12      573.39      562.27     16.87 o 
   2   5  12      106.69      128.24      6.82 o 
   3   5  12      111.52      109.33      6.37 o 
   4   5  12       43.35       45.28      3.26 o 
   5   5  12       13.26        9.54      1.63 o 
   6   5  12       44.34       38.19      4.06 o 
   7   5  12        5.03        9.04      2.05 o 
   8   5  12       43.44       34.50      7.61 o 
   0   6  12      203.55      169.44     10.74 o 
   1   6  12      166.77      168.63      7.60 o 
   2   6  12        4.10        6.06      1.42 o 
   3   6  12      199.00      241.58      7.28 o 
   4   6  12        1.87        6.54      1.18 o 
   5   6  12       16.49       22.60      2.84 o 
   6   6  12        4.20        7.85      1.78 o 
   7   6  12       51.46       48.03      7.14 o 
   0   7  12       96.01       96.50     10.46 o 
   1   7  12      250.96      244.96     10.57 o 
   2   7  12       35.51       45.48      3.42 o 
   3   7  12       41.32       39.49      4.01 o 
   4   7  12        6.73       10.81      1.94 o 
   5   7  12       45.54       57.08      6.76 o 
   6   7  12       55.60       49.51      5.93 o 
   7   7  12       20.84       17.12      4.42 o 
   0   8  12      186.30      236.10     13.74 o 
   1   8  12       10.30       13.49      1.96 o 
   2   8  12       34.62       31.72      3.34 o 
   3   8  12       44.89       46.20      4.18 o 
   4   8  12       57.40       50.39      5.07 o 
   5   8  12       47.92       42.54      5.44 o 
   6   8  12       21.23       19.38      3.62 o 
   0   9  12        7.03       12.35      3.30 o 
   1   9  12       66.18       65.61      6.28 o 
   2   9  12       11.17       11.48      2.33 o 
   3   9  12      108.02      107.93      9.33 o 
   4   9  12        4.81       10.00      1.61 o 
   5   9  12       57.91       43.49      7.74 o 
   0  10  12       27.71       32.20      4.93 o 
   1  10  12       42.04       42.81      4.86 o 
   2  10  12       42.83       46.55      6.26 o 
   3  10  12       50.02       53.32      7.29 o 
   4  10  12       12.74        6.73      2.63 o 
   0  11  12        3.82        7.29      3.67 o 
   1  11  12       49.00       56.09      6.69 o 
   2  11  12        9.66       10.44      2.71 o 
   1   0  13      122.72      119.24      7.78 o 
   2   0  13       67.25       66.34      4.52 o 
   3   0  13        0.02        1.61      1.45 o 
   4   0  13      384.76      399.04     11.92 o 
   5   0  13       13.34       13.98      2.07 o 
   6   0  13       67.80       69.59      6.54 o 
   7   0  13       16.62       17.14      6.08 o 
   8   0  13        1.79        8.71      2.88 o 
   0   1  13        0.00        5.34      1.35 o 
   1   1  13       71.53       77.03      3.69 o 
   2   1  13      333.76      338.44      4.88 o 
   3   1  13      171.01      162.38      5.98 o 
   4   1  13       77.52       80.05      4.07 o 
   5   1  13       28.89       33.74      2.73 o 
   6   1  13       61.82       67.86      5.40 o 
   7   1  13       26.75       29.69      4.28 o 
   8   1  13       27.77       22.79      3.90 o 
   0   2  13      142.86      153.10      6.89 o 
   1   2  13      160.69      157.78      5.80 o 
   2   2  13      110.22      116.05      5.86 o 
   3   2  13      153.22      152.69      7.06 o 
   4   2  13       21.17       24.99      2.00 o 
   5   2  13      105.42      119.25      6.71 o 
   6   2  13       21.42       20.97      2.24 o 
   7   2  13       35.70       29.91      3.46 o 
   8   2  13       33.70       35.27      6.11 o 
   0   3  13       36.35       33.04      2.90 o 
   1   3  13       17.41       15.69      1.26 o 
   2   3  13      155.49      147.97      6.59 o 
   3   3  13       76.94       72.32      4.07 o 
   4   3  13      168.03      176.19      8.00 o 
   5   3  13      107.68      111.92      6.37 o 
   6   3  13       10.03       15.79      2.39 o 
   7   3  13       11.01       10.89      2.12 o 
   8   3  13        4.74        7.21      3.88 o 
   0   4  13      125.67      138.80     10.42 o 
   1   4  13      173.79      193.76      5.22 o 
   2   4  13      409.04      453.15      7.90 o 
   3   4  13      103.15      104.35      5.96 o 
   4   4  13       27.23       26.44      2.07 o 
   5   4  13       98.64       84.63      5.70 o 
   6   4  13       18.01       17.99      2.63 o 
   7   4  13        3.53        6.56      1.75 o 
   8   4  13       45.73       29.82      6.19 o 
   0   5  13        0.33        2.36      2.65 o 
   1   5  13      131.93      121.84      4.75 o 
   2   5  13       18.20       18.04      2.00 o 
   3   5  13       13.28       13.46      2.45 o 
   4   5  13       34.27       42.16      3.37 o 
   5   5  13       58.70       61.98      4.74 o 
   6   5  13       12.38       17.28      2.79 o 
   7   5  13        2.91        8.78      1.75 o 
   0   6  13       90.50       96.62     10.18 o 
   1   6  13       95.26       85.28      5.76 o 
   2   6  13      148.00      133.87      7.88 o 
   3   6  13       72.35       50.57      3.69 o 
   4   6  13       26.56       28.13      2.95 o 
   5   6  13       66.25       67.85      5.88 o 
   6   6  13       10.53       17.02      3.06 o 
   7   6  13       11.74       12.36      2.78 o 
   0   7  13       22.91       25.75      3.72 o 
   1   7  13       16.21       14.84      1.92 o 
   2   7  13       44.64       46.26      4.40 o 
   3   7  13       17.03       13.68      2.18 o 
   4   7  13       17.70       19.88      2.13 o 
   5   7  13       59.80       54.93      6.07 o 
   6   7  13       63.96       55.93      8.17 o 
   0   8  13       52.77       46.49      5.81 o 
   1   8  13       46.69       43.19      4.17 o 
   2   8  13      134.16      133.72     10.03 o 
   3   8  13       23.24       26.22      2.99 o 
   4   8  13        2.15        3.79      1.56 o 
   5   8  13        2.26        4.37      1.58 o 
   6   8  13        3.81        6.69      2.11 o 
   0   9  13        0.43        8.67      3.87 o 
   1   9  13       59.58       59.29      5.84 o 
   2   9  13       40.81       39.87      5.14 o 
   3   9  13       15.66       19.37      2.97 o 
   4   9  13       42.93       33.24      4.85 o 
   5   9  13       40.56       36.20      5.83 o 
   0  10  13        3.00       11.47      3.15 o 
   1  10  13       25.83       27.66      4.64 o 
   2  10  13        4.09       11.08      2.76 o 
   3  10  13        9.54       10.76      2.48 o 
   4  10  13       33.03       19.78      8.73 o 
   0  11  13       29.08       20.88      5.83 o 
   1  11  13        9.12       10.44      2.35 o 
   2  11  13       70.10       43.80     12.46 o 
   0   0  14      512.61      498.21     21.62 o 
   1   0  14      138.95      117.56      7.16 o 
   2   0  14      416.00      464.02     14.41 o 
   3   0  14        5.96        5.36      1.42 o 
   4   0  14      157.26      171.14     10.90 o 
   5   0  14       11.00        8.95      1.81 o 
   6   0  14       44.78       46.12      5.78 o 
   7   0  14       17.28       17.04      4.85 o 
   8   0  14        1.01       13.02      3.84 o 
   0   1  14        0.77        3.97      1.45 o 
   1   1  14       69.55       71.93      4.10 o 
   2   1  14      283.97      311.78      4.96 o 
   3   1  14       46.78       42.83      2.95 o 
   4   1  14       28.13       34.57      2.41 o 
   5   1  14        7.94        9.10      1.82 o 
   6   1  14        8.49       10.84      1.86 o 
   7   1  14       16.43       15.75      4.01 o 
   8   1  14        6.92        9.08      2.87 o 
   0   2  14      132.32      104.33     11.86 o 
   1   2  14       64.48       60.94      3.42 o 
   2   2  14      271.89      274.36      9.58 o 
   3   2  14      254.01      281.62     11.97 o 
   4   2  14       59.91       60.82      3.63 o 
   5   2  14       53.73       41.52      3.27 o 
   6   2  14       40.81       32.95      3.71 o 
   7   2  14       48.66       42.02      7.24 o 
   8   2  14       53.48       49.07     11.03 o 
   0   3  14      142.45      162.58     11.52 o 
   1   3  14       14.95       10.65      1.72 o 
   2   3  14      116.54      130.85      6.68 o 
   3   3  14        0.10        4.98      1.18 o 
   4   3  14       71.19       76.21      4.56 o 
   5   3  14       21.75       27.02      2.72 o 
   6   3  14       23.55       19.13      2.99 o 
   7   3  14       78.84       61.85     10.29 o 
   8   3  14       18.17       20.43      6.54 o 
   0   4  14        5.25        7.12      2.05 o 
   1   4  14        1.94        4.80      1.00 o 
   2   4  14      319.32      342.41      7.94 o 
   3   4  14       61.50       64.99      4.45 o 
   4   4  14       92.13      101.40      6.50 o 
   5   4  14        0.17        6.41      1.57 o 
   6   4  14       39.02       29.69      3.80 o 
   7   4  14        3.96        5.41      2.20 o 
   0   5  14      852.85      950.65     10.73 o 
   1   5  14       21.54       16.74      2.13 o 
   2   5  14       45.37       48.51      3.80 o 
   3   5  14       80.76       76.53      4.90 o 
   4   5  14       24.57       24.81      2.66 o 
   5   5  14       22.03       21.35      3.28 o 
   6   5  14        8.86       13.72      2.35 o 
   7   5  14        8.76       11.40      2.49 o 
   0   6  14        2.17       10.38      3.32 o 
   1   6  14       73.43       57.46      4.75 o 
   2   6  14       95.19      108.91      5.22 o 
   3   6  14        7.46       16.53      3.15 o 
   4   6  14       63.44       53.20      4.59 o 
   5   6  14       73.19       74.88      5.69 o 
   6   6  14       28.63       23.92      3.27 o 
   7   6  14       18.64       14.03      3.20 o 
   0   7  14        9.00       13.35      4.64 o 
   1   7  14        4.10        8.35      1.97 o 
   2   7  14       38.93       38.08      3.63 o 
   3   7  14       13.79       13.98      2.01 o 
   4   7  14       46.74       51.82      5.10 o 
   5   7  14       14.26       15.52      2.68 o 
   6   7  14      105.46       78.62     13.24 o 
   0   8  14        6.98       16.46      3.01 o 
   1   8  14       10.01       14.32      2.47 o 
   2   8  14       13.41       15.52      2.63 o 
   3   8  14       27.96       30.98      4.04 o 
   4   8  14       76.11       80.73      8.36 o 
   5   8  14        8.44        7.62      2.17 o 
   0   9  14       23.56       20.08      7.20 o 
   1   9  14       18.90       23.25      3.31 o 
   2   9  14        0.47        5.31      1.76 o 
   3   9  14        2.45        7.83      1.97 o 
   4   9  14        6.83        8.16      2.26 o 
   0  10  14       89.39       83.16     18.36 o 
   1  10  14       20.16       14.96      3.57 o 
   2  10  14       80.04       74.82      9.01 o 
   3  10  14        5.14       10.04      2.51 o 
   1   0  15      153.35      136.21      9.11 o 
   2   0  15        6.22        7.54      1.46 o 
   3   0  15     1361.08     1450.82     23.98 o 
   4   0  15        3.70        5.87      1.99 o 
   5   0  15       97.43       88.33      7.40 o 
   6   0  15        4.33        8.12      1.95 o 
   7   0  15       28.24       34.64      6.15 o 
   8   0  15       21.97       22.43     17.01 o 
   0   1  15       37.08       34.63      3.70 o 
   1   1  15       97.68       97.93      4.15 o 
   2   1  15       15.66       20.45      1.73 o 
   3   1  15      195.86      215.93      9.08 o 
   4   1  15        9.42       12.55      1.34 o 
   5   1  15       92.41      101.37      6.40 o 
   6   1  15       93.01       93.68      7.26 o 
   7   1  15       11.53       11.43      3.57 o 
   8   1  15       44.54       33.09      9.47 o 
   0   2  15      907.34      902.11     69.77 o 
   1   2  15      121.57      116.83      5.48 o 
   2   2  15       70.88       76.49      4.26 o 
   3   2  15      128.81      121.73      6.55 o 
   4   2  15       47.06       51.27      3.54 o 
   5   2  15       29.15       27.72      2.51 o 
   6   2  15       20.38       17.30      2.07 o 
   7   2  15      101.60       89.28     15.59 o 
   0   3  15        2.57        4.78      1.32 o 
   1   3  15      142.03      145.45      8.21 o 
   2   3  15      103.10       94.63      4.79 o 
   3   3  15       59.82       59.80      4.05 o 
   4   3  15       54.66       52.34      3.82 o 
   5   3  15       17.23       16.54      2.25 o 
   6   3  15       22.47       22.79      3.44 o 
   7   3  15       36.61       19.21      4.03 o 
   0   4  15      329.68      335.28     12.73 o 
   1   4  15      126.57      142.28      7.13 o 
   2   4  15       82.27       84.34      5.51 o 
   3   4  15       33.93       41.50      2.99 o 
   4   4  15       22.72       23.69      2.48 o 
   5   4  15       19.77       18.20      2.14 o 
   6   4  15        4.45        3.32      1.55 o 
   7   4  15       33.35       25.06      4.31 o 
   0   5  15       71.87       72.22      7.83 o 
   1   5  15      346.70      339.71     14.42 o 
   2   5  15       14.93       12.36      1.86 o 
   3   5  15       41.95       48.47      3.98 o 
   4   5  15       98.30       87.29      6.50 o 
   5   5  15        4.19        6.42      1.65 o 
   6   5  15        4.74        9.48      2.22 o 
   7   5  15       11.32       11.81      3.26 o 
   0   6  15       22.49       24.63      4.97 o 
   1   6  15       77.79       80.26      6.60 o 
   2   6  15      112.25      118.97      8.56 o 
   3   6  15      204.60      205.54      9.38 o 
   4   6  15       10.03       12.06      1.93 o 
   5   6  15       24.14       22.30      3.47 o 
   6   6  15        8.14        9.98      2.54 o 
   0   7  15       63.11       68.67     12.32 o 
   1   7  15       46.95       29.96      4.52 o 
   2   7  15       13.23       13.41      2.18 o 
   3   7  15       17.04       25.66      2.56 o 
   4   7  15        2.44        6.31      1.80 o 
   5   7  15       41.99       31.74      5.84 o 
   6   7  15       11.15       13.25      3.41 o 
   0   8  15       63.57       63.24      6.91 o 
   1   8  15        2.24        5.00      3.01 o 
   2   8  15       42.57       39.75      5.16 o 
   3   8  15       17.09       16.23      2.82 o 
   4   8  15       42.27       32.80      4.95 o 
   5   8  15       62.98       61.28     10.49 o 
   0   9  15       22.29       19.59      5.48 o 
   1   9  15       56.65       54.18      7.15 o 
   2   9  15       26.35       22.02      3.37 o 
   3   9  15        6.68        8.64      2.26 o 
   4   9  15        6.23        6.96      2.76 o 
   0  10  15       13.89       13.98      3.62 o 
   1  10  15        6.86       10.70      2.24 o 
   2  10  15       23.82       24.33      5.15 o 
   0   0  16        6.93        8.11      2.25 o 
   1   0  16     1160.30     1254.32     20.99 o 
   2   0  16        2.11        6.18      1.49 o 
   3   0  16        4.17       15.01      2.90 o 
   4   0  16       28.54       22.89      3.49 o 
   5   0  16        0.16        5.45      1.43 o 
   6   0  16       24.55       19.87      3.66 o 
   7   0  16        3.40       10.11      5.65 o 
   0   1  16      144.05      141.56      9.30 o 
   1   1  16      174.14      209.55      7.02 o 
   2   1  16      281.75      287.42     10.24 o 
   3   1  16       21.39       27.73      2.33 o 
   4   1  16       33.20       31.42      2.56 o 
   5   1  16        9.15       14.25      1.90 o 
   6   1  16       10.79        8.33      1.44 o 
   7   1  16        8.72       11.82      3.36 o 
   0   2  16       15.17       12.99      3.44 o 
   1   2  16        9.10       13.04      1.51 o 
   2   2  16      147.70      154.28      7.45 o 
   3   2  16       41.71       43.38      3.06 o 
   4   2  16       93.23       89.63      5.42 o 
   5   2  16       19.59       23.22      3.46 o 
   6   2  16       80.20       74.58      7.19 o 
   7   2  16       10.10       13.69      3.24 o 
   0   3  16      484.56      495.32     11.82 o 
   1   3  16        9.93       11.40      2.39 o 
   2   3  16       80.13       78.42      4.30 o 
   3   3  16       58.86       52.48      3.36 o 
   4   3  16       17.44       22.04      2.30 o 
   5   3  16       51.00       43.94      3.78 o 
   6   3  16       22.79       19.27      3.22 o 
   7   3  16       16.37       20.62      5.10 o 
   0   4  16       37.20       37.56      4.32 o 
   1   4  16       22.55       21.32      2.41 o 
   2   4  16      397.48      415.36     12.17 o 
   3   4  16       95.03      102.12      6.72 o 
   4   4  16       23.94       21.10      2.17 o 
   5   4  16       28.35       28.89      3.21 o 
   6   4  16        4.82        7.39      1.90 o 
   7   4  16        8.26       12.53      2.56 o 
   0   5  16        3.46        4.98      3.19 o 
   1   5  16       28.48       26.24      3.11 o 
   2   5  16        0.60        5.74      1.68 o 
   3   5  16       53.92       42.83      4.83 o 
   4   5  16      101.25      116.11      8.22 o 
   5   5  16        9.76       11.03      1.84 o 
   6   5  16       44.13       32.34      4.95 o 
   0   6  16        0.99        2.48      3.95 o 
   1   6  16       43.21       38.10      3.77 o 
   2   6  16       51.53       60.19      5.16 o 
   3   6  16        4.17        5.70      2.60 o 
   4   6  16       85.14       79.15      7.40 o 
   5   6  16        9.15        9.90      2.15 o 
   6   6  16       37.38       25.99      5.33 o 
   0   7  16        4.66       13.30      3.51 o 
   1   7  16       23.84       33.13      4.09 o 
   2   7  16       12.34       20.58      3.50 o 
   3   7  16        4.37        7.99      2.49 o 
   4   7  16        5.53        7.70      1.71 o 
   5   7  16        9.90       11.72      2.49 o 
   0   8  16        9.23       16.19      3.43 o 
   1   8  16       24.27       27.96      4.13 o 
   2   8  16        1.64        5.70      1.97 o 
   3   8  16        4.36        5.15      1.60 o 
   4   8  16       22.86       26.37      3.53 o 
   0   9  16       25.76       25.19      5.51 o 
   1   9  16       10.18       12.71      2.49 o 
   2   9  16        6.99       11.06      2.03 o 
   3   9  16       88.85       87.36     10.49 o 
   0  10  16        8.69       13.20      3.53 o 
   1  10  16       26.60       23.09      6.36 o 
   1   0  17       66.16       65.29      8.15 o 
   2   0  17      254.78      258.28     14.60 o 
   3   0  17        2.70        6.24      1.81 o 
   4   0  17        3.73        3.36      1.86 o 
   5   0  17       24.91       18.22      3.51 o 
   6   0  17        7.11        6.81      2.02 o 
   7   0  17       19.48       17.60      7.36 o 
   0   1  17        4.24        3.29      1.58 o 
   1   1  17       38.30       36.29      2.60 o 
   2   1  17      103.03      110.50      5.44 o 
   3   1  17        0.01        4.92      1.27 o 
   4   1  17      106.25       86.25      6.03 o 
   5   1  17      128.11      110.89      9.20 o 
   6   1  17       73.12       62.34      6.96 o 
   7   1  17       19.21       17.85      3.99 o 
   0   2  17      262.95      251.82     18.39 o 
   1   2  17      326.19      329.64      7.80 o 
   2   2  17      280.18      308.36      8.90 o 
   3   2  17        7.04        8.59      1.61 o 
   4   2  17       32.78       31.96      3.40 o 
   5   2  17       42.02       31.82      3.93 o 
   6   2  17       17.98       16.86      2.62 o 
   7   2  17       36.65       34.82      6.66 o 
   0   3  17       49.98       57.60      5.73 o 
   1   3  17        3.22        6.23      1.42 o 
   2   3  17       85.61       90.34      5.91 o 
   3   3  17       14.73       15.75      1.96 o 
   4   3  17       10.72       15.90      2.29 o 
   5   3  17        2.78        6.76      1.67 o 
   6   3  17       24.48       22.18      4.19 o 
   7   3  17        7.82       12.04      4.21 o 
   0   4  17      100.61      111.13      9.40 o 
   1   4  17       47.53       45.64      3.57 o 
   2   4  17       65.19       58.36      4.25 o 
   3   4  17       10.79       11.54      1.72 o 
   4   4  17        2.31        6.18      1.34 o 
   5   4  17        2.23        6.53      1.78 o 
   6   4  17        1.23        6.38      2.15 o 
   0   5  17       48.74       37.35      6.34 o 
   1   5  17       54.85       54.19      5.24 o 
   2   5  17       41.44       39.35      5.22 o 
   3   5  17       54.72       54.32      4.57 o 
   4   5  17        3.11        6.46      1.64 o 
   5   5  17       37.46       28.52      3.49 o 
   6   5  17       16.83       19.66      3.34 o 
   0   6  17        1.59        8.38      3.05 o 
   1   6  17        7.34        8.37      1.92 o 
   2   6  17        1.77        7.71      2.49 o 
   3   6  17       23.06       19.25      3.49 o 
   4   6  17        2.98        6.09      2.31 o 
   5   6  17        7.44       11.27      2.68 o 
   0   7  17       51.63       61.09     10.11 o 
   1   7  17       28.63       26.66      3.12 o 
   2   7  17        6.10        7.71      2.64 o 
   3   7  17        1.93        5.61      1.45 o 
   4   7  17        3.01        4.85      1.67 o 
   5   7  17       11.62        8.93      3.66 o 
   0   8  17       30.70       30.43      5.36 o 
   1   8  17       43.97       38.42      6.27 o 
   2   8  17       37.39       32.31      3.58 o 
   3   8  17       46.66       42.00      4.48 o 
   4   8  17       10.15       17.00      3.47 o 
   0   9  17        2.91        4.48      3.70 o 
   1   9  17        5.50        9.86      2.82 o 
   2   9  17       52.72       53.04      9.57 o 
   0   0  18      289.03      295.67     19.00 o 
   1   0  18        4.15        5.07      1.98 o 
   2   0  18        7.81        8.28      1.99 o 
   3   0  18      143.02      182.69     11.58 o 
   4   0  18        0.52        8.30      2.10 o 
   5   0  18        1.68        6.18      2.21 o 
   6   0  18        6.56        9.86      2.05 o 
   0   1  18       15.04       21.47      4.92 o 
   1   1  18       38.18       37.37      3.23 o 
   2   1  18        6.65       10.25      1.32 o 
   3   1  18       67.08       59.80      4.81 o 
   4   1  18       63.68       54.36      4.60 o 
   5   1  18       24.27       12.69      2.38 o 
   6   1  18       13.80       12.98      2.29 o 
   0   2  18       22.37       21.03      3.07 o 
   1   2  18      178.72      206.09     11.16 o 
   2   2  18       14.61       18.45      1.87 o 
   3   2  18       33.43       29.07      3.54 o 
   4   2  18       62.29       68.58      5.13 o 
   5   2  18        1.88        4.81      1.52 o 
   6   2  18        4.40        8.42      2.00 o 
   0   3  18      168.98      175.69     12.72 o 
   1   3  18      207.31      216.34     10.29 o 
   2   3  18       83.65       84.25      6.06 o 
   3   3  18       54.52       43.47      3.96 o 
   4   3  18       13.25       13.60      2.35 o 
   5   3  18       49.58       42.39      5.17 o 
   6   3  18        5.33        6.05      1.89 o 
   0   4  18        1.14        9.38      3.16 o 
   1   4  18       12.74       16.62      2.39 o 
   2   4  18       16.41       13.96      2.65 o 
   3   4  18        5.03        6.96      1.52 o 
   4   4  18       21.98       18.81      2.66 o 
   5   4  18       51.22       45.49      5.40 o 
   6   4  18       16.13       12.48      2.74 o 
   0   5  18       31.23       26.99      4.92 o 
   1   5  18       23.23       32.13      4.19 o 
   2   5  18       52.13       52.77      4.99 o 
   3   5  18       57.63       58.40      7.02 o 
   4   5  18       55.68       51.01      6.22 o 
   5   5  18       36.54       32.09      5.00 o 
   0   6  18        0.16       10.98      3.33 o 
   1   6  18       24.06       21.58      3.23 o 
   2   6  18        1.52        6.24      2.17 o 
   3   6  18       31.61       25.59      3.31 o 
   4   6  18       11.21       12.22      2.15 o 
   5   6  18       53.24       43.97     12.84 o 
   0   7  18       43.48       40.12      7.50 o 
   1   7  18       17.91       18.75      2.80 o 
   2   7  18       10.42       11.59      2.73 o 
   3   7  18       11.56       13.68      3.26 o 
   4   7  18        0.51        8.00      1.89 o 
   0   8  18       16.94       18.59      4.42 o 
   1   8  18       15.96       22.60      3.73 o 
   2   8  18        3.30        7.09      2.11 o 
   3   8  18       17.25       17.88      4.33 o 
   0   9  18       33.42       23.06     11.82 o 
   1   0  19        0.85        6.40      1.96 o 
   2   0  19       14.37       17.96      3.09 o 
   3   0  19        4.22        4.76      1.78 o 
   4   0  19        7.67        8.02      2.55 o 
   5   0  19        8.84       11.74      4.25 o 
   6   0  19       39.44       31.39      9.54 o 
   0   1  19       27.38       30.10      4.27 o 
   1   1  19       73.95       70.30      5.29 o 
   2   1  19        4.86        3.96      1.21 o 
   3   1  19        8.63        7.91      1.69 o 
   4   1  19       76.59       70.58      5.95 o 
   5   1  19       33.21       27.81      3.90 o 
   6   1  19       36.76       33.51      4.74 o 
   0   2  19      131.75      133.92     13.65 o 
   1   2  19       26.09       24.52      2.47 o 
   2   2  19       19.38       19.33      2.29 o 
   3   2  19       17.14       19.57      3.04 o 
   4   2  19        3.21        5.69      1.53 o 
   5   2  19        7.73        8.10      1.51 o 
   6   2  19       37.67       24.06      3.26 o 
   0   3  19        6.65        8.70      2.21 o 
   1   3  19       34.19       35.24      3.68 o 
   2   3  19       59.44       67.98      5.21 o 
   3   3  19       38.85       37.92      3.72 o 
   4   3  19       21.59       22.81      2.53 o 
   5   3  19        7.58        7.29      1.51 o 
   6   3  19        9.67        9.14      2.02 o 
   0   4  19       48.30       47.64      6.70 o 
   1   4  19       11.13       12.38      2.38 o 
   2   4  19        0.15        6.12      1.50 o 
   3   4  19       71.50       72.83      7.26 o 
   4   4  19        2.90        6.69      1.93 o 
   5   4  19       19.50       15.69      2.85 o 
   0   5  19        0.45        6.66      2.19 o 
   1   5  19       30.93       26.28      4.27 o 
   2   5  19       48.94       45.72      5.50 o 
   3   5  19       18.03       22.67      3.43 o 
   4   5  19       42.90       36.61      6.49 o 
   5   5  19        2.98        7.08      2.18 o 
   0   6  19       47.31       50.98      9.40 o 
   1   6  19        1.06        7.92      2.08 o 
   2   6  19       33.14       39.79      4.74 o 
   3   6  19        5.49        8.28      2.07 o 
   4   6  19       35.61       30.53      4.88 o 
   0   7  19        4.66        8.98      3.29 o 
   1   7  19       28.59       30.34      4.57 o 
   2   7  19        2.61        6.70      1.94 o 
   3   7  19        8.42       10.64      2.06 o 
   0   8  19        1.01       10.70      3.13 o 
   1   8  19        6.70        8.73      2.95 o 
   2   8  19       33.16       21.61      8.80 o 
   0   0  20        0.84       -0.54      4.38 o 
   1   0  20        1.32        6.61      2.20 o 
   2   0  20        2.17        6.05      2.09 o 
   3   0  20        0.23        9.47      2.23 o 
   4   0  20       28.80       19.03      4.29 o 
   5   0  20      154.03      108.41     21.09 o 
   0   1  20       16.60       16.58      4.93 o 
   1   1  20       34.91       33.20      3.54 o 
   2   1  20        8.78       11.50      1.88 o 
   3   1  20       66.70       68.76      6.15 o 
   4   1  20        1.77        7.10      1.42 o 
   5   1  20        3.04        9.36      1.78 o 
   0   2  20       51.68       49.16      6.31 o 
   1   2  20       22.74       17.05      3.13 o 
   2   2  20       15.42       13.61      1.90 o 
   3   2  20       17.79       18.49      2.33 o 
   4   2  20       32.71       24.53      4.00 o 
   5   2  20       10.94       10.05      2.27 o 
   0   3  20       56.08       58.41      7.42 o 
   1   3  20      152.04      133.78     10.05 o 
   2   3  20       26.06       28.11      3.94 o 
   3   3  20        5.64        9.23      2.17 o 
   4   3  20       46.18       47.99      5.61 o 
   5   3  20        7.13        6.52      1.78 o 
   0   4  20       29.25       33.39      5.17 o 
   1   4  20       36.85       37.41      4.26 o 
   2   4  20       52.26       46.47      5.64 o 
   3   4  20       34.40       39.04      5.90 o 
   4   4  20       29.26       24.97      3.93 o 
   5   4  20       27.37       17.77      3.46 o 
   0   5  20       55.48       48.28      8.66 o 
   1   5  20       36.54       35.00      4.34 o 
   2   5  20        3.49        6.95      2.03 o 
   3   5  20        8.41        8.15      1.98 o 
   4   5  20       24.59       16.75      3.62 o 
   0   6  20        0.09       12.31      3.06 o 
   1   6  20       47.93       57.41      6.23 o 
   2   6  20       21.72       14.41      3.23 o 
   3   6  20       34.93       21.25      3.70 o 
   0   7  20       33.58       36.59      8.10 o 
   1   7  20       52.26       43.43      6.29 o 
   2   7  20       12.72       12.40      3.49 o 
   1   0  21       19.37       24.46      5.66 o 
   2   0  21       25.17       21.40      3.31 o 
   3   0  21       10.62        8.18      2.88 o 
   4   0  21        4.43       13.33      2.56 o 
   5   0  21       41.61       30.75      8.51 o 
   0   1  21        0.01        5.40      1.92 o 
   1   1  21        8.67       13.51      2.70 o 
   2   1  21       25.03       22.76      2.89 o 
   3   1  21       52.74       40.80      4.86 o 
   4   1  21        6.00        9.85      1.67 o 
   5   1  21       25.19       23.11      3.66 o 
   0   2  21       29.52       32.42      5.56 o 
   1   2  21       60.74       51.39      5.47 o 
   2   2  21        7.78        7.83      1.72 o 
   3   2  21       29.56       25.51      3.71 o 
   4   2  21        0.30        2.23      1.60 o 
   5   2  21       11.89        8.46      1.75 o 
   0   3  21        7.82       19.43      5.70 o 
   1   3  21        0.35        6.02      2.19 o 
   2   3  21       43.69       40.40      4.76 o 
   3   3  21       10.45       11.74      2.03 o 
   4   3  21       18.04       14.58      3.46 o 
   0   4  21        7.85       11.78      3.12 o 
   1   4  21       12.19       15.38      2.91 o 
   2   4  21       16.75       21.27      3.58 o 
   3   4  21       45.01       29.66      5.00 o 
   4   4  21       27.49       34.97      6.01 o 
   0   5  21       45.75       30.95      7.23 o 
   1   5  21       18.70       18.48      2.89 o 
   2   5  21       60.37       72.35      8.66 o 
   3   5  21       43.62       29.09      4.47 o 
   0   6  21        0.06        8.04      3.60 o 
   1   6  21       18.35       17.12      3.03 o 
   2   6  21        1.48        9.51      3.01 o 
   0   0  22       14.88       13.27      5.03 o 
   1   0  22        2.05        7.25      2.40 o 
   2   0  22        5.95        5.51      2.70 o 
   3   0  22       11.94       15.18      4.53 o 
   4   0  22        7.33       11.36      2.91 o 
   0   1  22       18.96       17.61      3.86 o 
   1   1  22       27.26       18.43      2.85 o 
   2   1  22       19.38       19.79      3.25 o 
   3   1  22       15.94       14.83      2.36 o 
   4   1  22       34.06       29.62      5.08 o 
   0   2  22      135.18      152.23     14.81 o 
   1   2  22       13.22       14.34      2.79 o 
   2   2  22       27.38       19.63      3.76 o 
   3   2  22       12.53       11.76      2.35 o 
   4   2  22       11.97       10.91      2.40 o 
   0   3  22        5.25        6.21      5.24 o 
   1   3  22        4.18        8.13      2.02 o 
   2   3  22        5.02       11.23      2.12 o 
   3   3  22       24.37       22.30      4.04 o 
   0   4  22       38.56       34.63      7.94 o 
   1   4  22        0.72        8.45      4.55 o 
   2   4  22       21.58       20.37      3.47 o 
   3   4  22       14.48       14.07      2.54 o 
   0   5  22       22.31       32.47      6.56 o 
   1   5  22        6.82        8.97      3.98 o 
   2   5  22       94.09       65.95     12.17 o 
   1   0  23        0.52        4.99      2.79 o 
   2   0  23       11.95       14.57      7.12 o 
   3   0  23        3.58        5.54      3.48 o 
   0   1  23       48.26       39.39     11.14 o 
   1   1  23        8.98       13.11      2.21 o 
   2   1  23        1.09        7.59      2.08 o 
   3   1  23       44.25       39.37      6.48 o 
   0   2  23        7.67        8.43      5.09 o 
   1   2  23       66.33       54.41     10.68 o 
   2   2  23        9.47       12.69      2.52 o 
   3   2  23        9.21       11.60      2.73 o 
   0   3  23       10.86       12.61      9.32 o 
   1   3  23       47.30       37.74      6.99 o 
   2   3  23        8.02        9.07      3.22 o 
   0   4  23        0.18        0.59      6.99 o 
   1   4  23       19.63       12.36      4.55 o 
   0   0  24        0.34        7.47      3.64 o 
   1   0  24       18.88       13.84      7.05 o 
   0   1  24        5.51       -4.12      8.02 o 
   1   1  24        3.80       10.57      4.12 o 
   0   2  24        1.30        4.46      9.59 o 
   1   2  24       12.68       15.72     14.12 o 
                                                 
